# Supplementary material for: Taxonomy of Cyrtochilum-alliance (Orchidaceae) in the light of molecular and morphological data
Source: Bot Stud. 2017 Jan 13;58:8. doi: 10.1186/s40529-017-0164-z (PMC5430592; doi:10.1186/s40529-017-0164-z)
Supplement: Supplementary file 1 — Additional file 1: Appendix S1. Specimens of Cyrtochilum s.l. and Odontoglossum examined during the studies. [file 40529_2017_164_MOESM1_ESM.xls]

## Sheet: Szlachetko et al._Appendix
Species	Country	Location	Collector and number	Herbarium
Cyrtochilum aemulum	Colombia	Ocana	Warszewicz s.n.	W-R
Cyrtochilum andreettae	Ecuador	Zamora-Chinchipe. Cantón Yanzatza,E. Zarza. Alt. 1400 m.	Koniger WK-48	K
Cyrtochilum annulare	Colombia	Cauca.	Charleston s.n.	W-R
Cyrtochilum annulare	Colombia	Antioquia. Paramo de Sonson. Hacia La Dorada, rastrojo al lado de la carretera. Alt. 2600 m.	de Escobar & Uribe 500	MO
Cyrtochilum annulare	Colombia	Antioquia. Epiphytic in cloud forest, Raton Pelado, above Yarumal. Alt. 2650 m.	Luer & al. 10063	MO
Cyrtochilum annulare	Colombia	Antioquia. Mpio. Urrao. Road between Urrao and Caicedo, 21 km NE of Urrao, near high point on road, secondary vegetation along exposed roadside. 6°24’N 76°02’W. Alt. 2710 m.	MacDougal, Roldan & Betancur 4252	MO
Cyrtochilum annulare	Colombia	Cauca.	Roezl s.n.	W-R
Cyrtochilum annulare	Colombia	Cauca.	Shuttleworth 13	W-R
Cyrtochilum aureum	Peru	no data	Ruiz s.n.	W-R
Cyrtochilum aureum	Peru	Ancach. Huaylas Prov. Huascaran National Park, terminal moraine at W end of lake. Pavon Valley. 9°00’S 77°41’W. Alt. 4200 m.	Smith 11539	MO
Cyrtochilum baldeviamae	Colombia	New Granada.	Carder 134	W-R
Cyrtochilum boyacensis	Colombia	Boyaca. Mpio. Paipa. Vereda La Pradera. Abajo del Alto de Las Pavas. Alt. 2650 m.	Diaz 1482	COL
Cyrtochilum brachypterum	Colombia	Sierra Nevada.	Linden 72	W-R
Cyrtochilum brachystachys	Colombia	Bei Pasto.	Lehmann 259	W-R
Cyrtochilum carderi	Colombia	New Granada.	Carder s.n.	W-R
Cyrtochilum carderi	Colombia	Antioquia. La Ceja. Cerro San Jose. Alt. 2600 m.	Ospina H. 1572	COL
Cyrtochilum carderi	Colombia	Rio Negro. Alt. 2300 m.	Wallis s.n.	W-R
Cyrtochilum carderi	Colombia	Antioquia. Mpio. Frontino. Km 12 of road Nutibara-Murri. Disturbed wet/very wet montane vegetation, roadside. 6°45’N 76°22’W. Alt. 2010 m.	Zarucchi, Brant & Castano 5701	MO
Cyrtochilum christensonianum	Colombia	La Cabrera-Pandi.	EPA 533	COL
Cyrtochilum cordatum	Peru	no data	Matthews s.n.	W-R
Cyrtochilum costatum	Venezuela	Lara. Dtto. Jimenez. Parque nacional Yacambu. 10-14 km by road SE of Sanare, ridges of Fila Potreritos, between Alto del Viento and El Volcan. 69°35-37’N 9°41-42’W. Alt. 1800-2100 m.	Davidse & Gonzalez 21140	MO
Cyrtochilum crispitissimum	Bolivia	no data	Pearce 810	W-R
Cyrtochilum cryptocopis	Peru?	no data	Bull 789	W-R
Cyrtochilum cuencanum	no data	no data	Cult. Sander s.n.	W-R
Cyrtochilum davisii	Peru	no data	Davis s.n.	W-R
Cyrtochilum detortum	no data	no data	no data	W-R
Cyrtochilum diceratum	Ecuador	Carchi. 4-8 km W of Caramelo, along road from Tulcan to Alegria via Caramelo and Santa Barbara. Alt. 2900 m.	Dodson & Gentry 12081	MO
Cyrtochilum diceratum	Colombia	Caldas. Carretera entre Manizales y el Hotel Termales del Ruiz. Alt. 3000-3500 m.	Forero, Murillo & Montenegro 559	COL
Cyrtochilum diceratum	Colombia	Cauca. Purace. Carretera de Popayan al PNN Purace. Alt. 3200 m.	Hoyos & Santa 216	MO
Cyrtochilum diceratum	Colombia	Cauca. Macizo Colombiano. Paramo de Las Papas. Entre Letreros y Santo Domingo. Alt. 3350 m.	Idrobo, Pinto & Bischler 3388	COL
Cyrtochilum diceratum	Colombia	no data	Jameson s.n.	K
Cyrtochilum diceratum	Colombia	Cundinamarca. San Francisco. Vereda El Vino. Finca La Carbonera. Alt. 2800 m.	Linares, Sanchez & Escallon 3161	COL
Cyrtochilum diceratum	Colombia	Tolima. Entre Fresno y paramo de Letras. Alt. 2990 m.	Schmidt-Mumm 56	COL
Cyrtochilum diceratum	Colombia	Choco. Macizo del Tamana. Campamento Las Pavas. Margen oriental del rio Tatama. Alt. 2800 m. 19 Feb 1983. J. Torres, O. Rangel, P. Franco, Cleef & S. Salamanca 2054	Torres & al. 2054	COL
Cyrtochilum diceratum	Colombia	Cundinamarca. Mpio. Bojaca. Vereda de San Antonio. La Merced en faja de robledales proximo a la carretera que conduce de Mosquera a La Mesa. Alt. 2600-2700 m.	Torres & G. Lozano 96	COL
Cyrtochilum diceratum	Colombia	Antioqiua. Mpio. Medellin. Cerro Padre Amaya. 8.4 km from Medellin-Santa Fe de Antioquia highway on road to summit. Disturbed subparamo vegetation. 6°16’N 75°14’W. Alt. 2770 m.	Zarucchi & Echeverry 5159	MO
Cyrtochilum dipterum	Colombia	Cundinamarca. About 8 km N of Gutierrez. Alt. 2600 m.	Hatheway & Schmidt-Mumm 1135	COL
Cyrtochilum dipterum	Colombia	New Granada.	Linden 1277	K, W-R
Cyrtochilum dipterum	Colombia	New Granada. Sonson.	Roezl s.n.	W-R
Cyrtochilum dipterum	Colombia	Antioquia.	Schmidtchen s.n.	W-R
Cyrtochilum dipterum	Colombia	no data	Wallis s.n.	W-R
Cyrtochilum divaricatum	Venezuela	no data	Linden 683	K
Cyrtochilum divaricatum	Colombia	Truxillo	Schlim & Funk 1028	W-R
Cyrtochilum divaricatum	Colombia	New Granada.	Schlim & Funk s.n.	W-R
Cyrtochilum divaricatum	Colombia	New Granada.	Schlim s.n.	W-R
Cyrtochilum divaricatum	Colombia	Antioquia. Mpio. Frontino. Km 10 of road Nutibara-Murri. Disturbed roadside vegetation. 6°46’N 76°21’W. Alt. 1970 m.	Zarucchi, Brant & Castano 5793	MO
Cyrtochilum falcipetalum	Venezuela	Trujillo.	Dorr & al. 7289	MO
Cyrtochilum gargantua	Ecuador	Cuenca.	Klaboch s.n.	W-R
Cyrtochilum gargantua	Bolivia	no data	Pearce 835	W-R
Cyrtochilum geniculatum	Ecuador	no data	Jameson s.n.	W-R
Cyrtochilum geniculatum	Ecuador	Pichincha. Bei Mindo. Alt. 2200 m.	Koniger & Koniger K-164b	K
Cyrtochilum grandiflorum	Colombia	Bogota.	Schmidt s.n.	W-R
Cyrtochilum guarinae	Colombia	Valle del Cauca. La Nevera.	Guarín O. 89	COL
Cyrtochilum halteratum	Colombia	New Granada.	Linden 1289	W-R
Cyrtochilum halteratum	Venezuela	San Pedro. Alt. 2000 m. Wagener s.n.	Wagener s.n.	W-R
Cyrtochilum hastiferum	Ecuador	Loja.	Warszewicz s.n.	W-R
Cyrtochilum huertasi	Colombia	Boyaca. Vía Moniquira-Arcabuco. Desvio a la derecha hacia la reserva forestal El Peligro, entre Moniquira y Gachantiva. Alt. 2700 m.	Fernandez & Sist. Veg. 14282	COL
Cyrtochilum huertasi	Colombia	Valle del Cauca. La Nevera.	Guarin O. 88	COL
Cyrtochilum huertasi	Colombia	Boyaca. Mpio. Arcabuco. Alrededores de poblacion. Alt. 2850 m.	Huertas & Camargo 6308	COL
Cyrtochilum huertasi	Colombia	Putumayo. Road between San Francisco and Mocoa, km 79 from Pasto. Alt. 2800 m.	Plowman & Davis 4319	COL
Cyrtochilum insculptum	no data	no data	no data	W-R
Cyrtochilum ionodon	Peru	no data	no data	W-R
Cyrtochilum ionoplocon	no data	no data	cult.	W-R
Cyrtochilum ionoplocon	Colombia	Cundinamarca. Patio Bonito. Batatas Valley. Cordillera de Helicona. 12 km SE of Gachala. Alt. 2560 m.	Grant 10227	COL
Cyrtochilum ionoplocon	Colombia	Cundinamarca. Mpio. Junin. Corregimiento inspeciones Chuscales, Reserva Carpanta. 4°35’N 73°40’W. Alt. 2500-3300 m.	Luteyn, Rangel & Aguirre 12235	COL
Cyrtochilum ionoplocon	Colombia	Cundinamarca. Carretera Fosca-Gutierrez. Alt. 2000 m.	Ospina H. 1122	COL
Cyrtochilum kienastianum	no data	no data	Kinast 9-79	W-R
Cyrtochilum kraenzlinianum	Colombia	Santander. Bucaramanga. El Picacho. Alt. 2700 m.	Ospina H. 1556	COL
Cyrtochilum kraenzlinianum	Colombia	Antioquia. Mpio. Sonsón. Km 11 of road Sonsón-Nariño (25 km from Nariño). 5°42’N 75°15’W. 2700 m.	Zarucchi, Brant & Roldán 6210	COL, MO
Cyrtochilum lamelligerum	Ecuador	no data	Hruby s.n.	W-R
Cyrtochilum lamelligerum	Ecuador	no data	Klaboch s.n.	W-R
Cyrtochilum lamelligerum	Ecuador	no data	Wilkes 87	W-R
Cyrtochilum loxense	Ecuador	Cuenca.	Szlachetko s.n.	UGDA - photo, spirit
Cyrtochilum lucescens	no data	no data	Williams 3	W-R
Cyrtochilum ludens	no data	no data	Cult. Veitch s.n.	W-R
Cyrtochilum maasii	Colombia	Boyaca. Mpio. Arcabuco. La Cumbre. Alt. 2300 m.	Lozano & Diaz 3717	COL
Cyrtochilum maasii	Colombia	Santander/Boyaca. Limites entre los Departamentos. Corregimiento de Virolin. Finca La Sierra. Alt. 2500-2600 m.	Lozano, Torres & Diaz 2367	COL
Cyrtochilum maasii	Colombia	Cauca. Km 54 of road from Timbio to Veinte de Julio, roadside. Alt. 2100-2300 m.	Maas & Plowman 2111	COL
Cyrtochilum maasii	Colombia	no data	Pombo s.n.	COL
Cyrtochilum maasii	Colombia	Cundinamarca. Páramo de Usaquén. Alt. 3000 m.	Schneider 123	COL
Cyrtochilum maasii	Colombia	Cundinamarca. Macizo de Bogotá. Páramo de Chipaque.	Schultes s.n.	COL
Cyrtochilum macranthum	Ecuador	no data	Pearce 481	W-R
Cyrtochilum macranthum	Ecuador?	Guayaquil	Ruiz & Pavon s.n.	K, BM
Cyrtochilum macranthum	Ecuador	Andes Quitensis.	Spruce 6071	W-R
Cyrtochilum macranthum	Ecuador	Tungurahua. Trail along W slope of Rio Ulba Canyon above Hacienda San Antonio (4 km up Rio Ulba from village of Ulba). 1°25’S 78°22’W. Alt. 2200-2500 m.	Stein 2957	MO
Cyrtochilum mandibulare	Colombia	New Granada.	Schlim 1179	W-R
Cyrtochilum matangense	Ecuador	Morona-Santiago.	Van den Werf & Palacios 10462	MO
Cyrtochilum mendax	no data	no data	Lehmann s.n.	W-R
Cyrtochilum metallicum	no data	no data	Sine coll. 412	W-R
Cyrtochilum methonicum	Bolivia	no data	Pearce s.n.	W-R
Cyrtochilum microcallosum	Colombia	Magdalena. Sierra Nevada de Santa Marta. Transecto del Alto Rio Buritaca. Cuchilla a 2500 m.	Jaramillo & al. 5325	COL
Cyrtochilum microcallosum	Colombia	Boyaca. Mpio. Pajarito. Corregimiento de Corinto. Alt. 2200 m.	Lozano, Diaz & Diaz 779	COL
Cyrtochilum microcallosum	Colombia	Cundinamarca. Mpio. Albán. Hacienda San Pablo. Alt. 1850 m.	Schmidt-Mumm 9	COL
Cyrtochilum microcallosum	Colombia	Cundinamarca. Cabrera. Alt. 1900-2000 m.	Uribe Uribe 6255	COL
Cyrtochilum microxiphium	Bolivia	no data	Bronze & Pick 769	W-R
Cyrtochilum microxiphium	Bolivia	no data	Pearce s.n.	W-R
Cyrtochilum minax	Peru	no data	Pearcae 818	W-R
Cyrtochilum monachicum	no data	no data	Cult. Williams?	W-R
Cyrtochilum orozcoi	Colombia	Santander. Mpio. Bucaramanga. Via Bucaramanga-Berlin, entre El Divisio y La Corcova. Alt. 2500 m.	Fernandez et al. 11669	COL
Cyrtochilum orozcoi	Colombia	Antioquia. Mpio. Salgar. Camino de ascenso a Cerro Plateado, quebrada La Liboriana. Alt. 2200-2240 m.	Franco et al. 2260	COL
Cyrtochilum orozcoi	Colombia	Valle del Cauca. Palmira.	Guarin O. 97	COL
Cyrtochilum orozcoi	Colombia	Cundinamarca. Bojaca. Vereda San Antonio, Alt. 2600-2700 m.	Idrobo 6021	COL
Cyrtochilum orozcoi	Colombia	Magdalena. Sierra Nevada de Santa Marta. Quebrada Cebolleta. 10°55’N 73°57’W. Alt. 2500-2650 m.	Kirkbride & Forero 1880	COL, NY
Cyrtochilum orozcoi	Colombia	Antioquia. Mpio. Urrao. Via hacia Caicedo. Alto del Caicedo. Km 108. En talud a orilla de la carretera. Alt. 2720 m.	Orozco, Tobon & Henao 1345	COL
Cyrtochilum orozcoi	Colombia	Cauca. El Tambo. La Romelia. Desde la quebrada El Sopladero a la cabana del UAES PNN. Alt. 2100-2500 m.	Ruiz, Lozano & Sanchez 521	COL
Cyrtochilum orozcoi	Colombia	Cundinamarca. Pasca. Vereda de La Mesa, en una pequena ceja de selva. Alt. 2600-2700 m.	Uribe Uribe 5967	COL
Cyrtochilum orozcoi	Colombia	Cundinamarca. Cabrera. Vereda de Penas Blancas, en el bosque de aserrio. Alt. 2000 m.	Uribe Uribe 6247	COL
Cyrtochilum ortizianum	Colombia	Santander. Mpio. Charala. Vereda Santa Helena. Predio la Sierra, margen izquierdo aguas abajo del rio la Rusia. Santuario de Fauna y Flora. Guanenta Alto Rio Fonce. 6°01’N 73°08’W. Alt. 2700 m.	Caldena & al. 255	COL
Cyrtochilum ospinae	Colombia	Cundinamarca. Pacho. Vereda San Miguel. Alt. 2000 m.	Ospina H. 1253	COL
Cyrtochilum ospinae	Colombia	Boyaca. Carretera Garagoa-Miraflores. Alt. 2000 m.	Ospina H. 1599	COL
Cyrtochilum ospinae	Colombia	Antioquia. Carretera entre Las Palmas y Rio Negro. Laderas del Rio Negro. Alt. 2300 m.	Ospina H. 193a	COL
Cyrtochilum pastazae	Ecuador	Zamora-Chinchipe. 15 km above Zamora on road to Loja. 4°00’S 79°01’W. Alt. 1500 m.	Neill & Cero 7485	MO
Cyrtochilum pastazae	Ecuador	Pastaza.	Spruce 5078	W-R
Cyrtochilum pavonii	Peru	no data	Pavon 1067	W-R
Cyrtochilum pavonii	Bolivia	no data	Pavon s.n.	W-R
Cyrtochilum plagianthum	no data	no data	Baldewian s.n.	W-R
Cyrtochilum praetermissum	Colombia	Cundinamarca. Via Bogotá-Choconta. Represa del Sisga. Pasando el Puente Metalico. Alt. 2600 m.	Fernandez, Cardozo & Arevalo 11592	COL
Cyrtochilum praetermissum	Colombia	Huila. Mpio. Neiva. Vereda la plata, carretera a Balsillas, cercanias a la finca La Carolina. Alt. 1800 m.	Llanos & Gerardino 2836	COL
Cyrtochilum rangeli	Colombia	Huila. Mpio. La Plata. Vereda Arrabal. Turbera de Paramo. Alt. 2380 m.	Lozano & al. 4363	COL
Cyrtochilum refractum	Colombia	New Granada.	Purdie s.n.	W-R
Cyrtochilum renisepalum	Colombia	Cauca. PNN Munchique. El Tambo, vereda La Romelia, carretera de entrada al Parque, cerca de la cabana de Inderena. Alt. 2600 m.	Acevedo & al. CB8558	COL
Cyrtochilum renisepalum	Colombia	Cauca. El Tambo, La Romelia, desde la quebrada El Sopladero a la cabana del UAES PNN. Alt. 2100-2500 m.	Ruiz et al. 521	COL
Cyrtochilum santanderensis	Colombia	Santander. Carretera Bucamaranga-Pamplona. Alt. 3000 m.	Mora 4515	COL
Cyrtochilum serratum	Ecuador	no data	Spruce 5282	W-R
Cyrtochilum sp.	Colombia	Boyaca. Guican. Vereda Tabor, Loma de Llano de la Cruz. 6°27’45.7”N 72°23’24.3”W. Alt. 3570 m.	Cruz 291	COL
Cyrtochilum sp.	Colombia	Cauca. PNN Munchique. El Tambo, vereda La Romelia, carretera de entrada al Parque, cerca de la cabana de Inderena. Alt. 2600 m.	Barbosa & al. CB8558	COL
Cyrtochilum sp.	Colombia	Norte de Santander. Mpio. Toledo. Carretera Chinacota-Toledo, alto de Mejue. 7°28’N 72°33’W. Alt. 2440-2600 m.	Betancur & Asoc. Colomb. Bot. 12457	COL
Cyrtochilum sp.	Colombia	Antioquia. Mpio. Urrao. Road to Pabon, 18.9 km S of Urrao-Betulia road, remaining roadside trees. 6°10’N 76°09’W. Alt. 1960 m.	Brant & Betancur 1551	MO
Cyrtochilum sp.	Venezuela	Tachira. Along road between Rubio and Delicias, […] km above Rubio (SW).	Bunting & Croat 38455	MO
Cyrtochilum sp.	Colombia	Magdalena. Cerro Pintado, Sierra Perija. Alt. 3100 m.	Carriker 50	US
Cyrtochilum sp.	Colombia	Magdalena. Cerro Pintado, Sierra Perija. Alt. 3100 m.	Carriker 51	US
Cyrtochilum sp.	Colombia	Antioquia. Along road between Jerico and Tamesis, ca 5 mi NW of Tamesis, along stream below huge outcrop. 5°42’N 75°44’W. Alt. 1920 m.	Croat 70031	MO
Cyrtochilum sp.	Colombia	Magdalena. Sierra Nevada de Santa Marta, SE slopes. Hoya del Rio Donachui. Above Cancurua. Subparamo. Alt. 2800 m.	Cuatrecasas & Romero-Castaneda 24757	US
Cyrtochilum sp.	Ecuador	Cotopaxi. 4 km E of Macuchi. Alt. 1800 m.	Dodson, Morgan & Fallen 8562	MO
Cyrtochilum sp.	Colombia	Antioqiua.Alto Robletita above Sonson, via Sonson-Rio Sirgua camino. Alt. 2740 m.	Ewan 15751	US
Cyrtochilum sp.	Colombia	Antioquia. Near Carman. Cordillera Central. Alt. 2000 m.	Ferrara, Noval & Barkley 18C515	US
Cyrtochilum sp.	Colombia	Choco. Cordillera Occidental. Almansa, entre Bolivar (Antioquia) y Carmen de Atrato (Choco), cerca del limite con Antioquia. Alt. 2150 m.	Garcia-Barriga 11154	US
Cyrtochilum sp.	Colombia	Tolima. Cordillera Central. Cano del Rio Anaime. Hacienda Santa Rita. Alt. 1800-1900 m.	Garcia-Barriga 20393	US
Cyrtochilum sp.	Ecuador	Carchi. 12 km E of Maldonado on road to Tulcan. Alt. 2230 m.	Gentry & Shupp 26643	MO
Cyrtochilum sp.	Colombia	Cundinamarca. Cordillera Oriental. 6 km N of Gutierrez. Alt. 2835 m.	Grant 9624	COL
Cyrtochilum sp.	Colombia	Antioquia. Boqueron, camino entre Medellin y Palmitas. Alt. 2300-2500 m.	Johnson & Barkley 18C492	US
Cyrtochilum sp.	Colombia	Santander. Eastern Cordillera. S slope of Mt San Martin, near Charta. Alt. 2300-2500 m.	Killip & Smith 19182	US
Cyrtochilum sp.	Colombia	Magdalena. Sierra Nevada de Santa Marta. E of La Finca de Cortes 0.5 km. 10°54’N 73°58’W. Alt. 3000 m.	Kirkbride & Forero 1861	COL, MO
Cyrtochilum sp.	Colombia	Cauca. Bei Popayan. Alt. 1740 m.	Lehmann 3595	US
Cyrtochilum sp.	Colombia	Santander. Epiphytic in cloud forest E of Bucaramanga toward Berlin. Alt. 2700 m.	Luer & al. 10161	MO
Cyrtochilum sp.	Colombia	Santander. Epiphytic in cloud forest near Alto de San Francisco, above Villacaro. Alt. 2800 m.	Luer & al. 10264	MO
Cyrtochilum sp.	Colombia	Alto Redondo. Somondoco.	Ospina H. 1173	COL
Cyrtochilum sp.	Colombia	Putumayo. Bosque alto al N del valle de Sibundoy, hacia la mina de San Francisco. Alt. 2800 m.	Ospina H. 139	COL
Cyrtochilum sp.	Colombia	Santander. Bucamaranga. El Picacho. Alt. 2700 m.	Ospina H. 1557	COL
Cyrtochilum sp.	Colombia	Cauca. “San Jose”, San Antonio.	Pennell 7582	US
Cyrtochilum sp.	Colombia	Santander. La Corcova (Tona). Alt. 1866 m.	Renteria & al. 657	MO
Cyrtochilum sp.	Colombia	Antioquia. 1 km al S de Hoyo Rico. Alt. 2600 m.	Rivera & Barkley 18A190	US
Cyrtochilum sp.	Colombia	Cauca. Mpio. Inza. Vereda Belencito. 2°29’18.4”N 76°5’7.4”W. Alt. 2485 m.	Rivera Diaz, Galvis & Ortega ORD945	COL
Cyrtochilum sp.	Colombia	Cundinamarca. Cerros de los alrededores de Bogota. Alt. 2700-3000 m.	Saravia 1287	COL
Cyrtochilum sp.	Colombia	Cundinamarca. Eiphytic in mossy forest between Fosca and Gutierrez. Alt. 2600 m.	Schmidt-Mumm 1147	MO
Cyrtochilum sp.	Colombia	Cundinamarca. Monte Redondo. Alt. 2000 m.	Schneider 223	COL
Cyrtochilum sp.	Colombia	no data	Triana 613	US
Cyrtochilum sp.	Colombia	Antioquia. Mpio. Sonson. Km 12 of road Sonson-Narino. 5°42’N 75°15’W. Alt. 2630 m.	Zarucchi & Bedoya 4422	MO
Cyrtochilum superbiens	Colombia	New Granada.	Schlim 1183	W-R
Cyrtochilum superbiens	Colombia	Antioquia.	Schmidtchen s.n.	W-R
Cyrtochilum tenense	Colombia	Near the village of Tena, in the prov. of Bogota.	Hartweg 1429	W-R
Cyrtochilum tetracopis	Colombia	New Granada.	Bull 234	W-R
Cyrtochilum trifurcatum	Ecuador	Napo. Quijos Canton. Parroquia Baez. Comunidad de Santa Lucia de Bermejo. Bosque muy humedo Montano Bajo. 0°31’S 77°55’W. Alt. 2200-2400 m.	Alvarez & Brito 863	MO
Cyrtochilum trifurcatum	Colombia	Risaralda. Mpio. Pereira. Parque regional Ucumari. Entre El Cedral y La Pastora. Alt. 2300 m.	Bernal & Estud. Sist. 1673	COL
Cyrtochilum trifurcatum	Peru/Ecuador	no data	Hartweg s.n.	K
Cyrtochilum trifurcatum	Colombia	Huila. Mpio. Palermo. Inspeccion del Carmen, vereda Pinares. Alt. 2350-2550 m.	Llanos & Camacho 2367	COL
Cyrtochilum trifurcatum	Colombia	Putumayo. Bosque alto al N del Valle de Sibundoy. Hacia la mina de San Francisco. Alt. 2800 m.	Ospina H. 142a	COL
Cyrtochilum trifurcatum	Ecuador	Napo. Tena, Parque Nacional Llanganates. Via Salcedo-Tena, km 72-74, riberas del Rio Mulatos. Bosque muy humedo Montano Bajo. 0°00’S 78°11’W. Alt. 2040 m.	Vargas, Narvaez & Orellana 2405	MO
Cyrtochilum trilamellatum	Argentina	Tucuman.	Sine coll 803	W-R
Cyrtochilum trilingue	Colombia	no data	Roezl 74	W-R
Cyrtochilum trilingue	Colombia	no data	Warszewicz s.n.	W-R
Cyrtochilum tucumanense	Argentina	Tucuman.	Pearce 803	W-R
Cyrtochilum undulatum	Colombia	New Granada.	Humboldt s.n.	W-R
Cyrtochilum undulatum	Colombia	Cauca. Pomplayon-Popayan.	Lehmann 6243	W-R
Cyrtochilum ustulatum	Colombia	no data	Shuttleworth s.n.	W-R
Cyrtochilum ventilabrum	Colombia	New Granada.	Warszewicz s.n.	W-R
Cyrtochilum volubile	Peru	Cuchero.	Poeppig 1636	W-R
Cyrtochilum xanthodon	Colombia	New Granada.	Backhouse & Sons 57	W-R
Cyrtochilum zebrinum	Venezuela	Caracas	Moritz 1615	W-R
Cyrtochiulm orgyale	Colombia	Bogota.	Karsten s.n.	W
Cyrtochiulm orgyale	Colombia	New Granada.	Warszewicz s.n.	W-R
Dasyglossum anthoxanthum	Ecuador	Loja. Road Loja-Zamora, km 14 at the pass. Off road to old road to Zamora, upper Andean forest. Alt. 2800-2840 m.	Jorgensen, Ulloa & Carangui 2157	MO
Dasyglossum anthoxanthum	no data	no data	no data	W-R
Dasyglossum confertum	Ecuador	no data	Klaboch s.n.	W-R
Dasyglossum distans	Colombia	no data	Funck & Schlim 1031	W-R
Dasyglossum distans	Colombia	Andes marinences. Cultur Pandeazucar.	Ospina H. 1612	COL
Dasyglossum forcipatum	Venezuela	no data	Engel 225	W-R
Dasyglossum forcipatum	Colombia	Cundinamarca. Mpio. San Bernardo. Cordillera Oriental. Cuchilla de Paqilo. Hacienda La Soledad. Alt. 2900 m.	Jaramillo & al. 6917	COL
Dasyglossum forcipatum	Colombia	Mpio. San Bernardo. Cuchilla de Paquilo. Hacienda La Soledad. Alt. 2900 m.	Jaramillo & al. 6996	COL
Dasyglossum forcipatum	Colombia	no data	Schlim 1160	W-R
Dasyglossum forcipatum	Colombia	Choco. Macizo del Tamana. Al NW del cerro Ventanas. Alt. 3860 m.	Torres & al. 225	COL
Dasyglossum fractum	no data	no data	no data	W-R
Dasyglossum funis	Colombia	Risaralda. Mpio. Santuario. PNN Tatama. Camino al Paramo; Cascadas-El Fracaso. 5°7’17”-4°41’23”N 76°2’26”-73°58’43”W. Alt. 2586-3280 m.	Arevalo 430	COL
Dasyglossum funis	Colombia	Antioquia. Mpio. Ituango. Ituango, camino entre El Retiro y Cerro Paramillo. Alt. 3200-3600 m.	Cuadros 5021	MO
Dasyglossum funis	Colombia	Huila. Mpio. Campoalegre. Vereda Alto El Roble. Alt. 2280 m.	Llanos & Araujo 3466	COL
Dasyglossum funis	Colombia	Medellin.	Patin s.n.	W-R
Dasyglossum longifolium	Colombia	Sierra Nevada.	Roezl s.n.	W (p.p.)
Dasyglossum longipes	Ecuador	Azuay. Paramo de Tinajillas. Panamericanhighway, ca 2 km S of cross-road to Nabon. Alt. 3300 m.	Harling 25840	MO
Dasyglossum longipes	Peru?	no data	Roezl s.n.	W
Dasyglossum longipes	no data	Central America.	Warszewicz 32	W-R
Dasyglossum medellinense	Colombia	Medellin.	Patin s.n.	W-R
Dasyglossum megalophium	Colombia	Cordillera Oriental. Extremo SE de la Sabana de Bogota. En San Miguel. Alt. 2800-3000 m.	Cuatrecasas & Jaramillo 12034	COL
Dasyglossum megalophium	Colombia	no data	Linden 682	W-R
Dasyglossum melanthes	Peru	no data	Warszewicz 137	W-R
Dasyglossum miserrimum	Peru	San Pedro.	no data	W-R
Dasyglossum murinum	Colombia	Cundinamarca. Salto de Tequendama. Alt. 2300 m.	Foster 1915	COL
Dasyglossum murinum	Colombia	Valle del Cauca. Mpio. Palmira. Corregimineto La Buitrera. Alt. 1800 m.	Perez, Parra & Kolanowska 0612	CUVC
Dasyglossum myanthum	Ecuador	Loja. Gonzanama Canton. Carretera Yangana-valladolid. 4°25’S 79°15’W. Alt. 2700 m.	Rubio, Aulestia & Edwards 2281	MO
Dasyglossum pullulanus	Ecuador	Bei Cuenca.	Lehmann 281	W-R
Dasyglossum ramulosum	Colombia	Cundinamarca. Mpio. Chia. Alt. 2800 m.	Cortes 105-SC	COL
Dasyglossum ramulosum	Colombia	Cundinamarca. Mpio. Chia. Alt. 2690 m.	Cortes 526-SC	COL
Dasyglossum ramulosum	Colombia	Cundinamarca. Mpio. Suesca-Nemocon. Vereda Rio Checua. Hacienda Supata. Alt. 2600-2800 m.	Fernandez, Linares, Groenendijk, Guerra & Cortes 18986	COL
Dasyglossum ramulosum	Colombia	Norte de Santander. Mpio. Chinacota. Vereda Iscala, sector Sur, cabana Fundame, Cerro de Mejue. Alt. 2455 m.	Galindo, Rodriguez & Duenas 594	COL
Dasyglossum ramulosum	Colombia	Paramo de Guasca. Cordillera Oriental, vertiente occidental. Alt. 2800-3300 m.	Garcia Barriga & Schultes 13536	COL, US
Dasyglossum ramulosum	Colombia	Paramo de Guasca, vertiente occidental de la cordillera oriental. Alt. 3500-3700 m.	Garcia Barriga 17402	COL
Dasyglossum ramulosum	Colombia	Hghwy La Vega-Facatativa. Alt. 2700 m.	Haught 6150	COL
Dasyglossum ramulosum	Colombia	Huila. Mpio. Neiva. Vereda alta Santa Rosalia, cunce del rio Fortalecillas, cerro las cruces. Alt. 2300 m.	Llanos & Geradino 2982	COL
Dasyglossum ramulosum	Colombia	Norte de Santander. Toledo. Puente Nuevo via Saravena.	Morales 87	COL
Dasyglossum ramulosum	Colombia	Chia-Tenjo. La Valvanera.	Ospina H. 1159	COL
Dasyglossum ramulosum	Colombia	Carretera Guasca-Sopo. Alt. 2700 m.	Ospina H. 1480	COL
Dasyglossum ramulosum	Colombia	Suesca. Vereda Susata. Hacienda Susata. Alt. 2700-2800 m.	Penaloza, Cortes & Cortes 165	COL
Dasyglossum ramulosum	Colombia	En las montana cerca a Gachancipa. Alt. 2800 m.	Schmidt-Mumm 184	COL
Dasyglossum ramulosum	Colombia	Alrededores de Bogota, El Chico. Alt. 2700 m.	Schneider 22/1	COL
Dasyglossum ramulosum	Colombia	Suba. Alt. 2600-2700 m.	Schneider 22/2	COL
Dasyglossum ramulosum	Colombia	Santander. Mpio. Concepcion. Paramo de la Gallina. Escuela El olcan. Alt. 2500 m.	Stancik & S. Medina 2481	COL
Dasyglossum retusum	Ecuador	Loja. Parque Nacional Podocarpus. Above Nudo de Cajanuma, trail to Mirador. 4°05’S 79°10’W. Alt. 3000-3150 m.	Madsen & Elleman 75296	MO
Dasyglossum retusum	Ecuador	Loja. Along road between Loja and Zamora. Ca km 11-13. Alt. 2600-2750 m.	Zarucchi & Andrade 2306	COL
Dasyglossum scandens	Colombia	Pasto.	Lehmann s.n.	W-R
Dasyglossum viminale	Ecuador	Azuay. Nudo de Cordillera Occidental y Cordillera Oriental. Paramos de Silvan. At edge of rastrojo, in the grasses. W side of high paramos. 67 km S of Cuenca. Alt. 3380 m.	Barclay & Juajibioy 8573	COL, MO
Dasyglossum wallisii	Peru	no data	no data	W-R
Neodryas densiflora	no data	no data	Veitch, cult.	W-R
Neodryas mandonii	Bolivia	Vicinis Soratae.	Mandon 1146	W-R
Neodryas rhodoneura	no data	no data	no data	W-R
Odontoglossum acrochaene	no data	no data	Cult. Chesterton s.n.	W
Odontoglossum acuminatissimum	Colombia	Bogota.	Wallace s.n.	W-R
Odontoglossum alboroseum	Ecuador	no data	Hubsch 8710	W-R
Odontoglossum alboroseum	Ecuador	Loja. Saraguro-Loja. Km 12.4, turnoff towards Fierro Urco, km 3.8-7.1. Roadside and remnant of montane forest.	Jorgensen & al. 1302	MO
Odontoglossum alvarezii	no data	no data	cult. Sander	W-R
Odontoglossum alvarezii	Colombia	Cundinamarca. Carmen de Carupa. Alt. 2800 m.	Opsina H. 1601	COL
Odontoglossum amphiglottis	Colombia	Medellin.	Roezl s.n.	W-R
Odontoglossum amplissimum	no data	no data	Sine coll. 264	W-R
Odontoglossum andersonianum	no data	no data	Anderson 300 ex Bull	W-R
Odontoglossum andersonianum	Colombia	no data	Sine coll.	W-R
Odontoglossum angustatum	Ecuador	Loja.	Hall s.n.	W-R
Odontoglossum angustatum	Colombia	no data	Lehmann 6780	W
Odontoglossum angustatum	Colombia	Antioquia. Alto Robletita above Sonson, via Sonson-Rio Sirgua camino. Alt. 2740 m.	Ewan 15752	US
Odontoglossum angustatum	Colombia	Cauca. PNN Munchique. El Tambo, carretera a Santa Ana, km 8-9, antiguo camino a Micay. Alt. 2975 m.	Lozano & al. GL6624	COL
Odontoglossum angustatum	Colombia	Cauca. Paramillo, Mt El Trueno. Alt. 2700-3000 m.	Pennell 7549	US
Odontoglossum angustatum	Colombia	Cauca. Forest, Micay Valley, “La Galera”. Alt. 2200-2500 m.	Killip 7983	US
Odontoglossum angustatum	Colombia	Putumayo. Alta cuenca del rio Putumayo en el Valle de Sibundoy. La Cabana. Alt. 2800 m.	Cuatrecasas 11626	COL, US
Odontoglossum angustatum	Colombia	Tolima. Paramo de Letras, entre Fresno y Manizales. Alt. 3300 m.	Schmidt-Mumm 52	COL
Odontoglossum angustatum	Colombia	Cabeceras, Rio Magdalena. Alt. 2800 m.	Ospina H. 1559	COL
Odontoglossum angustatum	Colombia	Putumayo. Bosque alto al N del Valle de Sibundoy. Hacia la mina de San Francisco. Alt. 2800 m.	Osoina H. 137	COL
Odontoglossum angustatum	Ecuador	Chimborazo. Penipe. Trayecto Puente Rio Puela-Sector El tambo (bosque de Paligtahua). 1°30’S 78°27’W. Alt. 2950 m.	Caranaqui & al. 425	MO
Odontoglossum angustatum	Ecuador	no data	Lehmann 228	W-R
Odontoglossum armatum	no data	Andes.	Jameson 30	W-R
Odontoglossum armatum	Ecuador	Imbabura. Selva Alegre. Alt. 2600 m.	Hirtz 1923	RPSC
Odontoglossum armatum	Ecuador	Pichincha. Km 73 Santo Domingo to Quito. Alt. 2700 m.	Dodson & Hirtz 17860	RPSC
Odontoglossum aspersum	no data	no data	Veitch s.n.	W-R
Odontoglossum aspidorhynchium	no data	no data	Lehmann 10021	W-R, COL
Odontoglossum astranthum	Ecuador	Loja.	Wallis 358	W-R
Odontoglossum auropurpureum	Colombia	no data	Schlim 1430	W-R
Odontoglossum auropurpureum	Colombia	Cundinamarca. Guadelupe (Bogota).	Garcia Barriga 3141	COL
Odontoglossum auropurpureum	Colombia	Putumayo. Valle de Sibundoy. 1°12’N 76°55’W. Alt. 2600 m.	Krauss 72	COL
Odontoglossum auropurpureum	Colombia	Boyaca. Mpio. Cienega. Bosque que rodea a la laguna La Calderona. Alt. 3200 m.	Fagua GIO374	COL
Odontoglossum auropurpureum	Colombia	Cundinamarca. Paramo Boqueron de Chipaque. Alt. 3300 m.	Opsina H. 38	COL
Odontoglossum auropurpureum	Colombia	Cundinamarca. Carretera Bogota-Villavicienco. Boqueron de Chipaque. Alt. 3100 m.	Sarmiento & al. 368	COL
Odontoglossum auropurpureum	Colombia	Cundinamarca. Paramo de Chipaque.	Schultes 1043	AMES, COL
Odontoglossum auropurpureum	Colombia	Putumayo. Valle de Sibundoy. Alt. 2900 m.	Krauss 30	COL, K
Odontoglossum baphicanthum	no data	no data	Veitch 448	W-R
Odontoglossum beloglossum	no data	no data	Liebmann 5353	W-R
Odontoglossum blandium	Colombia	Ocana.	Roezl s.n.	W-R
Odontoglossum bluntii	no data	no data	Blunt s.n.	W-R
Odontoglossum boddoertianum	no data	no data	cult.	W-R
Odontoglossum bowringianum	no data	no data	cult.	W-R
Odontoglossum brassii	no data	no data	cult.	W-R
Odontoglossum cervantesii	Mexico	Michoacan.	Ghesbreght s.n.	W-R
Odontoglossum cf gloriosum	Colombia	Cundinamarca. . Guasca. Vereda Potreritos, selva secundaria a un lado de la carretera Guasca-Gacheta. Alt. 2700 m.	Linares & Sanchez 2821	COL
Odontoglossum cf gloriosum	Colombia	Bogota. El Salto. Alt. 2330 m.	Triana 1466/5	COL
Odontoglossum chaetostroma	no data	no data	Low s.n.	W-R
Odontoglossum cirrhosum	Colombia	Narino. La Planada. Salazar Finca 7 km above Ricaurte, 1°8’N 77°58’W. Alt. 1750 m.	Gentry & al. 35035	COL
Odontoglossum cirrhosum	Colombia	Narino. La Planada. Salazar Finca 7 km above Ricaurte, 1°8’N 77°58’W. Alt. 1750 m.	Gentry & al. 35089	COL
Odontoglossum cirrhosum	Colombia	Narino. Mpio. Ricaurte. Reserva Natural La Planada, corregimiento de Chucunes, Vertiente Occidental, Borde del Camino que va hacienda Pialapi hasta la Quebrada la Calladita. Alt. 1800 m.	Nestor Paz 353	CUVC
Odontoglossum cirrhosum	Colombia	Narino. La Planada, Salazar Finca 7 km above Ricuarte, premontane wet forest. 1°08’N 77°58’W. Alt. 1750 m.	Gentry & al. 35059	MO
Odontoglossum cirrhosum	Ecuador	Cotopaxi. Pilalo, km 80, Quevedo-Latacunga. Alt. 2400 m.	Dodson & Dodson 14298	RPSC
Odontoglossum cirrhosum	Ecuador	Pichincha. Cordillera de los Yumbos. Overgrown path from La Victoria to Chiriboga. 0°13’S 78°40’W. Alt. 2400-2600 m.	Clark & Nazarro 4584	MO
Odontoglossum cirrhosum var hrubyanum	no data	no data	no data	W-R
Odontoglossum cirrhosum var klabochorum	Ecuador	no data	Klaboch 76	W-R
Odontoglossum citrosmum	no data	no data	no data	W-R ex K
Odontoglossum claviceps	Ecuador	no data	Lehmann s.n.	W-R
Odontoglossum coerulescens	Mexico	Oaxaca.	Galeotti 5108	W-R
Odontoglossum compactum	Ecuador	Cuenca.	Pearce s.n.	W-R
Odontoglossum constrictum	Venezuela	D.F. Dtto. Libertador. A lo largo del camino Costa de maya, NW de la Colonia Tovar, 3-5 km desde la carretera principal La Victoria-Colonia Tovar. 10°25’N 67°20-21’W. Alt. 2100-2240 m.	Steyermark & al. 127903	MO
Odontoglossum coradinei	no data	no data	Coradine ex Veitch s.n.	W-R
Odontoglossum cordatum	Mexico	no data	Ghiesbreght 15?	W-R
Odontoglossum crinitum	Colombia	Medellin.	Roezl s.n.	W-R
Odontoglossum crinitum	Colombia	Caldas. Pensilvania. Alt. 2200-2600 m.	Lehmann 6115	COL
Odontoglossum crinitum var tenue	Ecuador	Loja.	Hubsch 49	W-R
Odontoglossum crinitum var tenue	Ecuador	Loja. Along new road from Loja to Saraguro. Alt. 2500 m.	Hirtz sub Dodson & Hirtz 16951	RPSC
Odontoglossum crispum	no data	no data	Hartweg s.n.	W-R
Odontoglossum crispum	Colombia	Pasto.	Wallis s.n.	W-R
Odontoglossum crispum	Colombia	Caqueta. 63 km N of Florencia near border with Huila. Alt. 2300 m.	Gentry & al. 9183	MO
Odontoglossum crispum	Colombia	Caqueta. 57 km from Florencia towards Altamira. Alt. 2260 m.	Luteyn 4958 & al.	COL, MO
Odontoglossum crispum	Colombia	Cundinamarca. Pacho.	Pring 166	MO
Odontoglossum crispum	Colombia	Cauca. Mpio. San Jose de Isnos. Vereda El Marmol. PNN Purace. Alt. 2800 m.	Lozaon 3396	COL
Odontoglossum crispum	Colombia	Margen izquierda del Rio Paez, carretera Toez-Tacueyo. Alt. 2580 m.	Rangel 2605	COL
Odontoglossum crispum	Colombia	Cundinamarca. Vereda San Antonio, Cabrera. Alt. 1800 m.	Ospina H. 1197	COL
Odontoglossum crispum	Colombia	Bogota.	EPA 4803	COL
Odontoglossum crispum	Colombia	Fusagasuga. Alt. 1700 m.	Idrobo 4653	COL
Odontoglossum crispum	Colombia	Fusagasuga. Alt. 1700 m.	Idrobo 4654	COL
Odontoglossum crispum	Colombia	Zipaquira.	Lehmann 8552	COL
Odontoglossum crispum	Colombia	Huila. Mpio. La Plata. Vereda Agua Bonita. Finca Merenberg. Alt. 2200-2300 m.	Diaz & al. 490	COL
Odontoglossum cristatellum	no data	no data	Bull 605	W-R
Odontoglossum cristatellum	Colombia	Antioquia. Mpio. Medellin. Corregimiento San Antonio de Prado, vereda El Astirello, sitio La Mayordomia. Truchera los Munoz, Piedra La Galana. 6°15’27”N 75°40’34.9”W. Alt. 2333-2626 m.	Arevalo & al. 861	COL
Odontoglossum cristatellum	Colombia	Cauca. Cordillera Occidental. Carpinterias (bosque entre los cerros de Munchique y Altamira). Alt. 2450-2500 m.	Arbelaez & Cuatrecasas 6195	COL
Odontoglossum cristatellum	Colombia	Cauca. PNN Munchique. El Tambo. Vereda La Romelia. Camino al observatorio. Alt. 2600 m.	Gonzalez & al. FG2905	COL
Odontoglossum cristatellum	Colombia	Cauca. PNN Munchique. El Tambo, vereda La Romelia. Sendero interpretativo camino al observatorio. Alt. 2530 m.	Ruiz & al. NR176	COL
Odontoglossum cristatellum	Colombia	Cauca. PNN Munchique. El Tambo. Camino de la carretera a Nueva Granada. Alt. 2280 m.	Lozano & al. GL6585	COL
Odontoglossum cristatellum	Colombia	Choco. Mpio. El Carmen de Atrato. Carretera a Urrao. Ca 15 km al NW de la cabecera miunicipal. Alt. 2500 m.	Galeano & al. 778	COL
Odontoglossum cristatellum	Colombia	Cundinamarca. Mpio. La Calera. Via de Mundo Nuevo. Alt. 2850-3000 m.	Fernandez & al. 16665	COL
Odontoglossum cristatellum	Colombia	Narino. Mpio. Pasto. Corregimiento del Encano. Isla la Corota. Alt. 2800 m.	de Benavides 9831	COL
Odontoglossum cristatellum	Colombia	Risaralda. Mpio. Pereira. Hoya del rio Otun. Camino de herradura en El Cedral y El Bosque. Cordillera Central, vertiente occidental. Alt. 2600-2900 m.	Idrobo & al. 10198	COL
Odontoglossum cristatellum	Colombia	Valle del Cauca. Cordillera Central. Hoya del rio Guadalajara. Alt. 2500-2550 m.	Cuatrecasas & al. 27595	COL
Odontoglossum cristatellum	Ecuador	Azuay. Along road from Gualaceo to Chiquinda. Alt. 3400 m.	Luer, & al. sub A. Hirtz 4002	RPSC
Odontoglossum cristatellum	Ecuador	Azuay. Road in construction Sigsig-Gualaquiza, Campamento Molon, 1 km below Molon. Alt. 2800-3000 m.	Harlin & al. 8233	MO
Odontoglossum cristatum	Peru	no data	Hartweg 844	W-R
Odontoglossum cristatum var furcatum	Ecuador	Pichincha. Km 31 from Nono to Nanegalito. Alt. 1600 m.	Dodson & Dodson 16507	RPSC
Odontoglossum crocidipterum	no data	no data	Day s.n.	W-R
Odontoglossum cruentum	Ecuador	Loja.	Kersten s.n.	W-R
Odontoglossum cruentum	Ecuador	Zamora-Chinchipe. In cloud forest S of Yangana, above Valladolid. Alt. 2600 m.	Luer & al. 10910	RPSC
Odontoglossum cuspidatum	no data	no data	Wallis s.n.	W-R
Odontoglossum deltoglossum	no data	no data	Pollett s.n.	W-R
Odontoglossum deltoglossum	no data	no data	Bull 85	W-R
Odontoglossum dicranophorum	no data	no data	Bull 1033	W-R
Odontoglossum dormannianum	Venezuela	no data	Dormann 99	W-R
Odontoglossum dowsonianum	no data	no data	Dowson s.n.	W-R
Odontoglossum elegans	no data	no data	Pollett s.n.	W-R
Odontoglossum epidendroides	no data	no data	Bonpland 3624	W-R
Odontoglossum epidendroides	Colombia	Santander. Epiphytic in cloud forest, E of Bacaramunga toward Belrin. Alt. 3100 m.	Luer & al. 10188	MO
Odontoglossum epidendroides	Ecuador	Napo. Between Tena and Papallacta.	D’Arcy 14104	MO
Odontoglossum epidendroides	Ecuador	23 km E of El Chaco, Quito-Lago Agrio Road. Alt. 1700 m.	Gentry 12582	MO
Odontoglossum epidendroides ssp. kegeljanii	Ecuador	no data	Hubsch s.n.	W-R
Odontoglossum eugens	no data	no data	Sine coll.	W-R
Odontoglossum excellans	no data	no data	Lawrence s.n.	W-R
Odontoglossum facetum	no data	no data	Bull 694	W-R
Odontoglossum ferrugineum	no data	no data	Harvey s.n.	W-R
Odontoglossum furcatum	Ecuador	Pichincha. Km 62, Santo Domingo to Quito via Tandapi.	Dodson & Dodson 15855	MO
Odontoglossum galeottianum	Mexico	Oaxaca.	Galeotti 5109	W-R
Odontoglossum gloriosum	Colombia	no data	Schlim 406	W-R
Odontoglossum gloriosum	Colombia	Boyaca. Mpio. Duitama. Corregimiento El Carmen via a Virolin. Alt. 2700-2900 m.	Betancur & Estud. Sist. Veget. 5688	COL
Odontoglossum gloriosum	Colombia	Boyaca. Mpio. Paipa. Vereda La Pradera. Abajo del Alto de Las Pavas. Alt. 2650 m.	Diaz 1481	COL
Odontoglossum gloriosum	Colombia	Mpio. Duitama. Trayecto desde Vereda El Carmen (3100 m) hacia Virolin (2600 m).	Fernandez & al. 12000	COL
Odontoglossum gloriosum	Colombia	Bosques de la Rusia, entre Duitama y Virolin. Alt. 2600 m.	Uribe Uribe 1065	COL
Odontoglossum gloriosum	Colombia	Magdalena. Sierra Nevada de Santa Marta. San Lorenzo. Cerro Kennedy. Alt. 2400 m.	Cadena s.n.	COL
Odontoglossum gloriosum	Colombia	Magdalena. Sierra Nevada de Santa Marta. Valle del Rio Donachuy, camino Sacaracungua-Cangurucua. Alt. 2100 m.	van der Hammen 1119	COL
Odontoglossum gloriosum	Colombia	Carmen de Corupa. Alt. 2500 m.	Ospina H. 1600	COL
Odontoglossum gravesianum	no data	no data	Sine coll.	W-R
Odontoglossum halli	Peru	no data	Ex Lindley herb.	W-R
Odontoglossum halli	Peru	no data	Jameson 36	W-R
Odontoglossum halli	Peru	no data	Jameson 661	W-R
Odontoglossum halli	Peru	no data	Wallis s.n.	W-R
Odontoglossum halli	Peru	no data	Klaboch s.n.	W-R
Odontoglossum halli	Ecuador	Cotopaxi. Pilalo, km 80, Quevedo-Latacunga. Alt. 2500 m.	Dodson & Dodson 15585	RPSC
Odontoglossum halli	Ecuador	Cotopaxi. Pujili Canton. Along road between Quevedo and Latacunga. Vicinity of Pilalo. 2.6 km E of Pilalo. 0°57’S 78°58’W. Alt. 2640-2800 m.	Croat 73204	MO
Odontoglossum harryanum	no data	no data	Wallis s.n.	W-R
Odontoglossum harryanum	Colombia	Antioquia. Angostura.	Lehmann ? s.n.	AMES, COL
Odontoglossum harryanum	Ecuador	Morona-Santiago. Calagras, San Juan Bosco. Alt. 1500 m.	Andreetta & al. 15990	RPSC
Odontoglossum hastilabium	Colombia	Ocana.	Schlim 412	W-R
Odontoglossum hastilabium	Colombia	Santander. Mpio. Suaita. Corregimiento San Jose de Suaita. Vereda Campo Anibal. Alt. 1740-1810 m. 6°8’57.2”-9’08”N 73°24’54.5”-33.3”W.	Betancur, Salinas & Est. Sist. Veg. 10705	COL
Odontoglossum hebraianum	no data	no data	Bull 693	W-R
Odontoglossum hemichrysum	no data	no data	Warszewicz s.n.	W-R
Odontoglossum histronicum	no data	no data	Bull 685	W-R
Odontoglossum histronicum	no data	no data	Schroeder ?	W-R
Odontoglossum horsmannii	Colombia		Horsmann s.n	W-R
Odontoglossum hrubyanum	no data	no data	Hruby 61	W-R
Odontoglossum humeanum	no data	no data	Sine coll. 406	W-R
Odontoglossum jenngsianum	no data	no data	Veitch s.n.	W-R
Odontoglossum kalbreyeri	no data	no data	Kalbreyer s.n.	W-R
Odontoglossum karwinskii	Mexico	no data	Karwinski 45	W-R
Odontoglossum laeve	Guatemala	no data	Skinner s.n.	W-R
Odontoglossum leeanum	no data	no data	Lee s.n.	W-R
Odontoglossum lehmanii	Ecuador	Tungurahua.	Lehmann s.n.	W-R
Odontoglossum lemanieri	no data	no data	Sine coll.	W-R
Odontoglossum lepidum	no data	no data	Schuttleworth s.n.	W-R
Odontoglossum ligulare	Colombia	Bogota.	Klaboch s.n.	W-R
Odontoglossum limbatum	no data	no data	Sine coll.	W-R
Odontoglossum londsboroughianum	no data	no data	Londesborough 461	W-R
Odontoglossum lucienianum	Venezuela	no data	Linden s.n.	W-R
Odontoglossum luteopurpureum	Colombia	no data	Linden 1284	W-R
Odontoglossum luteopurpureum	Colombia	Valle del Cauca. La Nevera.	Guarin O. 90	COL
Odontoglossum luteopurpureum	Colombia	Valle del Cauca. La Nevera.	Guarin O. 95	COL
Odontoglossum luteopurpureum	Colombia	Antioquia. Mpio. Yarumal. Km 100, Medellin-Yarumal, El Manicomio. Alt. 2500 m.	Dodson & al. 15271	MO, RPSC
Odontoglossum luteopurpureum	Colombia	Valle del Cauca. Mpio. Cali. Cordillera Occidental – Los Farallones de Cali. Creciendo en un bosque desmontado, dentro la cuenca del rio Jamundi y Pance, abajo de Pico de Loro. Alt. 2200 m.	Hartman 421	CUVC
Odontoglossum luteopurpureum	Colombia	Antioquia. Mpio. Yarumal. Ca 5 km WSW of Yarumal just W of El Penol. 6°57’N 75°28’W. Alt. 2420 m.	Zarucchi & Cardenas 4358	MO
Odontoglossum luteopurpureum	Colombia	Antioquia. Medellin.	Pring 172	MO
Odontoglossum luteopurpureum	Colombia	Huila. Cordillera Oriental, E of Neiva. Alt. 2000-2300 m.	Rusby 7	MO
Odontoglossum luteopurpureum	Colombia	Antioquia. Carretera Sanson Dorada. 10 km antes de Sonson. Alt. 2300 m.	Schmidt-Mumm 48	COL
Odontoglossum luteopurpureum	Colombia	Boyaca. Mpio. Chinavita. Cerro Mamapacha. Vereda Mundo Nuevo. Alt. 2800 m.	Duenas & al. 3104	COL
Odontoglossum luteopurpureum	Colombia	Cundinamarca. Fusagasuga. La Clarita.	Ospina H. 1217	COL
Odontoglossum luteopurpureum	Colombia	Cundinamarca. Carretera entre Sibata y Fusagasuga. Alt. 2600 m.	Fernandez & Jaramillo 5896	COL
Odontoglossum luteopurpureum	Colombia	Cundinamarca. Subida a Alto del Tigre. Alt. 1700 m.	Zuloaga 4040	COL
Odontoglossum luteopurpureum	Colombia	Valle del Cauca. Nogales. Alt. 2200 m.	Jimenez 20	COL
Odontoglossum luteopurpureum	Colombia	no data	Lehmann 8547	AMES, COL
Odontoglossum lyroglossum	no data	no data	Wallace s.n.	W-R
Odontoglossum macrospilum	no data	no data	Vuylsteke s.n.	W-R
Odontoglossum maculatum	Mexico	Colima.	Sine coll.	W-R
Odontoglossum maculatum	Mexico	Michoacan.	Sine coll.	W-R
Odontoglossum maculatum	Mexico	no data	Galeotti 5277	W-R
Odontoglossum madrense	Mexico	no data	Roezl s.n.	W-R
Odontoglossum majalis	Guatemala	no data	Bernouli 338	W-R
Odontoglossum marginallium	Colombia	no data	Wallace s.n.	W-R
Odontoglossum marginallium	no data	no data	Bruchmuller 82	W-R
Odontoglossum marriottianum	no data	no data	Marriott 201	W-R
Odontoglossum matangense	Ecuador	no data	Lehmann 6907	W-R
Odontoglossum matangense	Ecuador	Morona-Santiago. Road Gualaceao-El Limon. on the E side of the pass. Alt. 2900-3200 m.	van der Werff & Palacios 10462	MO
Odontoglossum mazarelianum	no data	no data	Mazarel s.n.	W-R
Odontoglossum melanorubrum	no data	no data	Bull 881	W-R
Odontoglossum mirandum	Colombia	no data	Schmidtchen s.n.	W-R
Odontoglossum mirandum	Colombia	no data	Roezl s.n.	W-R
Odontoglossum mirandum	Colombia	no data	Wallis 72	W-R
Odontoglossum mirandum	Colombia	no data	Patin s.n.	W-R
Odontoglossum mirandum	Ecuador	Carchi. In secondary cloud forest above Maldonado. Alt. 2400 m.	van der Werff & Gudino 10788	MO
Odontoglossum mirandum	Colombia	Cauca. Cordillera Occidental. Vertiente occidental del rio Munchique. Alt. 2400 m.	Garcia Barriga & al. 12944	COL
Odontoglossum multistellare	Peru	no data	Pearce s.n.	W-R
Odontoglossum murellianum	no data	no data	Sine coll.	W-R
Odontoglossum nevadense	Colombia	Cundinamarca. Cult. en Bogota (casa de H. Schmidt) de material procedente de la Sierra Nevada de Santa Marta. Cerros quemados.	Schmidt s.n.	COL
Odontoglossum nevadense	Colombia	Magdalena. Santa Marta.	Smith 2373	MO
Odontoglossum nullus	no data	no data	Williams & Bull 589	W-R
Odontoglossum odoratum	Colombia	Norte de Santander. Alto de Mefue. N of Toledo. Alt. 2500 m.	Luer & al. 10291	MO
Odontoglossum odoratum	Colombia	Magdalena. Sierra Nevada de Santa Marta. Al E de la finca de Luis Cortes. 10°54’N 73°58’W. Alt. 2700-2800 m.	Forero & Kirkbride 652	COL
Odontoglossum oncidioides	Colombia	Cundinamarca. Fusagasuga. La Clarita.	Ospina H. 1216	COL
Odontoglossum pardinum	Colombia	Valle del Cauca. Mpio. Cali. Bosque pluvial montano. Cordillera Occidental – Los Farallones de Cali. Creciendo en un area plano y mojado donde queda Los Lagos, el nacimiento del Rio Pichinde. Alt. 3550 m.	Hartman 797	CUVC
Odontoglossum pardinum	Colombia	Valle del Cauca. Mpio. El Cerrito. Bosque enano abajo del Paramo de Pan de Azucar, Cordillera Central, vertiente occidental, arriba de Tenerife. Terrestre. Alt. 3430 m.	Silverstone-Sopkin & Nestor Paz 6660	CUVC
Odontoglossum pardinum	Colombia	Arauca. Sierra Nevada del Cocuy. Quebrada El Playon. Casa Piedra. Subparamo 1 km approx. al SSE de la Finca El Playon. Alt. 3255 m.	Cleef 10130	COL
Odontoglossum pardinum	Colombia	Boyaca. Sierra Nevada del Cocuy. Alt. 3100 m.	Grubb & al. 747	COL
Odontoglossum pardinum	Colombia	Boyaca. Sierra Nevada del Cocuy. Forest below El Playon. Alt. 3300 m.	Grubb & al. 807	COL
Odontoglossum pardinum	Colombia	Cundinamarca. Boqueron de Chipaque. Alt. 2900 m.	Schmidt-Mumm 172	COL
Odontoglossum pardinum	Colombia	Cordillera Oriental, vertiente oriental. Boqueron de Chipaque.	Cuatrecasas 7893	COL
Odontoglossum pardinum	Colombia	Paramo de Guasca.	Schneider 162	COL
Odontoglossum pardinum	Colombia	Santander. Carretera entre Charala and Duitama, between 1/3 and 1/2 the distance towards Duitama. Alt. 1900-2500 m.	Kapuler & Hascall 71	COL
Odontoglossum pardinum	Colombia	Valle del Cauca. Mpio. Tulua. Corregimiento Santa Lucia, finca Las Nieves. Paramo Las Hermosas. Alt. 3200 m.	Devia 1955	COL
Odontoglossum pardinum	Colombia	Cundinamarca. Mpio. San Bernardo. Vereda Santa Marta. Alt. 2450-2700 m.	Diaz & Jaramillo 3114	COL
Odontoglossum pardinum	Colombia	Antioquia. Mpio. Urrao. On trail to Paramo de Frontino from Finca La Quince. 6°30’N 76°10’W. Alt. 3200-3600 m.	McPherson & al. 13156	MO
Odontoglossum pardinum	Colombia	Valle del Cauca. Mpio. Tulua. Corregimiento Santa Lucia. Finca Las Nievas, paramo Las Hermosas. Alt. 3200 m.	Devia & Prado 1955	MO
Odontoglossum pardinum	Colombia	Tulua. Corregimiento Santa Lucia. El Crucero, finca La Campina. Paramo Santa Lucia. Finca de Antonio Arenas. Alt. 3200 m.	Devia 669	MO
Odontoglossum pardinum	Colombia	Cauca. Quebrada Manchai. NE of Silvia, Cordillera Central. Alt. 3300 m.	Haught 5118	COL
Odontoglossum polyxanthum	Colombia	Norte de Santander. Cordillera Oriental. Paramo de Tama, vertiente de Samaria. Alt. 2600-2900 m.	Cuatrecasas & al. 12753	COL
Odontoglossum portmannii	Colombia	Valle del Cauca. La Cumbre. 4 km via Yumbo. Alt. 1770 m.	Morales & Luteyn 125	COL
Odontoglossum povedanum	Colombia	Santander. Vado Real. Rio Huertas. Alt. 2000 m.	Ospina H. 1420	COL
Odontoglossum povedanum	Colombia	no data	Ospina H. 1557b	COL
Odontoglossum praenitense	no data	no data	Wallis 445	W-R
Odontoglossum radiatum	Colombia	no data	Chesterton s.n.	W-R
Odontoglossum rossii	Mexico	Oaxaca.	Galeotti 5109	W
Odontoglossum sanderianum	no data	no data	Sander s.n.	W-R
Odontoglossum sp.	Colombia	Cundinamarca. Muchindote Valley, W side of Quebrada Seca, 13 km NE of Gacheta. Alt. 2600 m.	Grant 9565	US
Odontoglossum sp.	Colombia	Choco. Rio Mundido. Alt. 2700 m.	Dryander 2537	US
Odontoglossum sp.	Colombia	Putumayo. Encano, N end of Laguna de La Cocha. Alt. 2850 m.	Fosberg 20430	US
Odontoglossum sp.	Colombia	Caldas. Clearing above “Alaska”, above Salento. Alt. 3000-3400 m.	Pennell 9718	US
Odontoglossum spathaceum	Colombia	Caldas. Manizales. Vereda La Esperanza, Reserva Torre Cuatro.cerca del nacimiento de la quebrada El Diamante. 5°3’52”N 75°23’20”W. Alt. 3400-3700 m.	Alvear & al. 457	COL
Odontoglossum spectatissimum	Ecuador	no data	Wagner s.n.	W-R
Odontoglossum spectatissimum	Ecuador	Morona-Santiago. Along road from Macas to Guamote. Alt. 1200 m.	Hirtz 4064	RPSC
Odontoglossum spectatissimum	Colombia	Ocana.	Bruchmuller s.n.	W-R
Odontoglossum spectatissimum	Colombia	Ocana.	Arnold s.n.	W-R
Odontoglossum stauroides	no data	no data	Sine coll.	W-R
Odontoglossum stenoglossum	Guatemala	no data	Turckheim 657	W-R
Odontoglossum tentaculatum	no data	no data	Schroeder 28	W-R
Odontoglossum tenue	no data	no data	Winn s.n.	W-R
Odontoglossum tripudians	Colombia	Norte de Santander. Epiphytic in cloud forest near Alto de San Francisco, above Villacaro. Alt. 2850 m.	Luer & al. 10271	MO
Odontoglossum victor	no data	no data	Wallis s.n.	W-R
Odontoglossum wallisii	Colombia	Antioquia. Mpio. Frontino. Regio of Murri, ca 12 road-km from Nutibara. 6°40’N 76°20’W. Alt. 2150 m.	McPherson & al. 13441	MO
Odontoglossum wallisii	Ecuador	Morona-Santiago. Limon. Alt. 1800 m.	Hirtz & Andreetta 4197	RPSC
Odontoglossum weirii	Colombia	Cundinamarca. Santafe de Bogota DC. Region de Sumapaz. Corregimiento de San Juan de Los Toldos a Las Vagas. 4°3’8.7”-20.18”N 74°19’0.74”-18’0.54”W. Alt. 3200-3430 m.	Betancur & al. 8133	COL
Odontoglossum weirii	Colombia	Cundinamarca. Macizo de Sumapaz. Cuchilla La Rabona. Alt. 3900-3950 m.	Diaz & al. 2919	COL
Odontoglossum weirii	Colombia	Cundinamarca. Santafe de Bogota. Region del Sumapaz. Corregimiento de Nazareth. Vereda Santa Rosa. Bosque de ancenillo an inmediaciones del Rio Taquecitos antes de desembocar al Rio Santa Rosa. 4°11’57.3”N 74°11’41.6”W. Alt. 2900-3100 m.	Betancur & Pilar 8163	COL
Odontoglossum weirii	Colombia	Cundinamarca. Paramo Guasca. Alt. 3000 m.	Ospina H. 1558	COL
Odontoglossum weirii	Colombia	Cundinamarca. Macizo de Bogota. Carretera a Choachi. Alt. 3000 m.	Schmidt-Mumm 126	COL
Odontoglossum weirii	Colombia	Cundinamarca. Macizo de Fomeque. PNN Chingaza. Alt. 3350 m.	Franco & Vargas 679	COL
Odontoglossum weirii	Colombia	Cundinamarca. La Calera. Carretera a Choachi. Alt. 2800 m.	Garcia Barriga 19418	COL, US
Odontoglossum weirii	Colombia	Cundinamarca. Bogota. Nazareth Auras, Localidada Sumapaz. Corregimiento Nazareth. Vereda Sopas. Por la salida hacia el paramo. 4°8’12.1”-8’21.3”N 74°14’5.3”-11’26”W. Alt. 3605-3285 m.	Valencia & al. 1865	COL
Odontoglossum weirii	Colombia	Cundinamarca. Bogota DC. Nazareth. Vereda Animas baja hacia Vereda Sopas. Inmediaciones del PNN Sumapaz. 4°8’12.2”N 74°14’5.3”W. Alt. 3605 m.	Ordonez & al. 1752	COL
Rusbyella alinae	Peru	Amazonas. Submontane forest between Pedro Ruiz Gallo and Jumbilla.	Szlachetko & al. s.n.	UGDA
Rusbyella caespitosa	Bolivia	no data	ex cult.	HEID
Rusbyella caespitosa	Bolivia	Cochabamba.	Bang 2011	K, BM
Siederella aurea	Ecuador	Near Gualaceo.	Szlachetko & al. s.n.	UGDA
Siederella aurea	Peru	Ancash. Huaylas, Huascarán National Park.	Smith 11539	MO
Siederella aurea	Peru	no data	Ruiz s.n.	W-R
Siederella aurea	Ecuador	Loxa	Wallis s.n.	W-R
Trigonochilum centifrancum	no data	no data	no data	W-R
Trigonochilum cimiciferum	Colombia	Narino. Mpio. Ricaurte. Vicinity of Ricaurte. Along Rio Imbi, 2-3 km above Ecopetrol Campamento Palmar. Located 3 km NW of Ricaurte, along trail to Ramos (indigenous settlement). 1°08’N 77°56’W. Alt. 1150 m.	Croat 71571	MO
Trigonochilum cimiciferum	Colombia	Antioquia. Mpio. Frontino. Corregimiento Nutibara. Alto de Cuevas. Quebrada del Sol. Alt. 1900 m.	Fonnegra & Curso Tex. Veg. 3503	MO
Trigonochilum cimiciferum	Colombia	Antioquia. 22 road-km beyond Santa Rosa de Osos on road to Yarumal. Oak forest. 6°50’N 75°25’W. Alt. 2650 m.	McPherson 13294 & Roldan	MO
Trigonochilum cimiciferum	Colombia	no data	Schlim & Funck 1027	W-R
Trigonochilum cocciferum	Colombia	Antioquia.	Paten s.n.	W-R
Trigonochilum cocciferum	Colombia	no data	Warszewicz s.n.	W-R
Trigonochilum deltoideum	Peru?	no data	Matthews s.n.	W-R
Trigonochilum densiflorum	Colombia	no data	Linden s.n.	W-R
Trigonochilum densiflorum	Colombia	Norte de Santander. Mpio. Herran. PNN Tama. Sector Orocue, hacia el Alto del Pesebre. Alt. 2650-3020 m.	Lozano, Orozco & Murillo 5546	MO
Trigonochilum densiflorum	Colombia	Epiphytic in cloud forest near Alto de San Francisco, above Villacaro. Alt. 2600 m.	Luer & al. 10249	MO
Trigonochilum eduardii	no data	no data	cult.	W-R
Trigonochilum eduardii	Ecuador	no data	Eduard s.n.	W-R
Trigonochilum flexuosum	Colombia	Caqueta. 30 km SE of Guadelupe on road to Florencia. Cloud forest. Alt. 2300 m.	Gentry, Davides & Llanos 9046	MO
Trigonochilum flexuosum	Colombia	Narino. Trail to El Hondon, 5-12 km SW of La Planada. 1o04’N 78o02’W. Alt. 1750-1800 m.	Gentry, de Benavides & Keating 60449	MO
Trigonochilum flexuosum	Colombia	Caqueta. Mpio. Florencia. Carretera Florencia-Suaza. Km 47 La Esperanza. 1°36’N 75°37’W. Alt. 2000-2150 m.	Ramirez & al. 5282	MO
Trigonochilum flexuosum	Colombia	Choco. Mpio. San Jose del Palmar. Cerro del Torra, vertiente NE, arriba del helipuerto. Alt. 1970-2400 m.	Silverstone-Sopkin & al. 1698	MO
Trigonochilum flexuosum	Colombia	Antioquia. Mpio. Sonson. Km 11 of road Sonson-Narino, 25 km from Narino, near kilometer post 151 marking distance from Bogota. 5°42’N 75°15’W. Alt. 2780 m.	Zarucchi, Betancur & Roldan 5225	MO
Trigonochilum flexuosum	Colombia	Antioquia. Mpio. La Union. Km 32.5 of road Sonson-La Union, 23.5 km from La Union. 5°52’N 75°18’W. Alt. 2300 m.	Zarucchi, Brant & Roldan 6281	MO
Trigonochilum forcipatum	Colombia	Cundinamarca. Mpio. Suesca. Farallones de Suesca.	Avellaneda, Diaz & Higuera 114	COL
Trigonochilum forcipatum	Colombia	Boyaca. Maramo de Belen. Cordillera Oriental. Between Belen and the boqueron to N, on road to Susacon. Alt. 3240 m.	Barclay & Juajibioy 7195	COL, MO
Trigonochilum forcipatum	Colombia	Cundinamarca. Mpio. Sotaquira. Vereda Salvial. 5°36’57.3”N 73°21’31.1”W. Alt. 3140 m.	Cordoba, Lopez & Berna 3133	COL
Trigonochilum forcipatum	Colombia	Cundinamarca. Mpio. Tausa. 5°12’47.3”N 73°51’53.7”W. Alt. 2850 m.	Cordoba, Lopez & Bernal 3174	COL
Trigonochilum forcipatum	Colombia	Cundinamarca. Mpio. San Bernardo. Vereda Santa Marta. Alt. 2450-2700 m.	Diaz & Jaramillo 3108	COL
Trigonochilum forcipatum	Colombia	Boyaca. Mpio. Rondon. Carretera Cienga-Rondon. Parte mas alta de la Cuchilla.	Fagua GIO501	COL
Trigonochilum forcipatum	Colombia	Santander. Via Curos-Malaga. Sector alto de Malaga. 6°42’27.72”N 72°47’44.1”W. Alt. 2642 m.	Fernandez & Diaz 28186	COL
Trigonochilum forcipatum	Colombia	Cundinamarca. Vereda fagua. Via Chia-Tabio. 4°53.6’N 74°4.9’W. Alt. 2700 m.	Giraldo & Ramos 2	COL
Trigonochilum forcipatum	Colombia	Narino. Mpio. Pasto. Carretera que una carretera al Aeropeurto y la del Norte. Alt. 3100 m.	Guarin M. 266	COL
Trigonochilum forcipatum	Colombia	Cundinamarca. Mpio. San Bernardo. Cordillera Oriental. Cuchilla de Paqilo. Hacienda La Soledad. Alt. 2900 m.	Jaramillo & al. 6917	COL
Trigonochilum forcipatum	Colombia	Cundinamarca. Mpio. San Bernardo. Cuchilla de Paquilo. Hacienda La Soledad. Alt. 2900 m.	Jaramillo & al. 6996	COL
Trigonochilum forcipatum	Colombia	Cundinamarca. Mpio. San Bernardo. Cordillera Oriental. Cuchilla de Paqilo. Hacienda La Soledad. Alt. 2900 m.	Jaramillo & al. 6913	COL
Trigonochilum forcipatum	Colombia	Putumayo. Road between San Francisco and Mocoa, km 79 from Pasto. Alt. 2800 m. Valle del Sibundoy. Sibundoy. Alt. 2225-2300 m.	Schultes & Villarreal 7684	COL
Trigonochilum forcipatum	Colombia	Putumayo. Road between San Francisco and Mocoa, km 79 from Pasto. Alt. 2800 m. Valle del Sibundoy. Sibundoy. Alt. 2225-2300 m. 29 May 1946. Schultes & M. Villarreal 7684 & 7697	Schultes & Villarreal 7697	COL
Trigonochilum forcipatum	Colombia	Risaralda. Mpio. Santuario. Vereda Las Colonias, 400 m arriba del campamento. Alt. 2910 m.	Torres & al. 1489	COL
Trigonochilum forcipatum	Colombia	Cundinamarca. El Penon. Montes de Sibate. Alt. 2770 m.	Uribe Uribe 3680	COL
Trigonochilum forcipatum	Colombia	Cundinamarca. Fomeque. En la carretera al Paramo de Chingaza. Alt. 2800 m.	Uribe Uribe 6373	COL
Trigonochilum fractiflexum	Ecuador	Quito.	Lehmann 496	W-R
Trigonochilum macropus	Ecuador	Quito.	Linden 5	W-R
Trigonochilum megalophum	Colombia	Boyaca. Paramo de Chita. Cabeceras del Rio Casanare. Km 93 de la carretera a La Punta. Subparamo cerca de Caoas. Alt. 3140 m.	Cleef 4748	COL
Trigonochilum megalophum	Colombia	Cundinamarca. San Miguel. Extremo W de la sabana de Bogota. Alt. 2840 m.	Cuatrecasas 6683	COL
Trigonochilum megalophum	Colombia	Huila. Comisaria del Caqueta. Cordillera Oriental sobre el filo divisorio, en Gabinete. Alt. 2300-2450 m.	Cuatrecasas 8440	COL
Trigonochilum megalophum	Colombia	Quindo. Mpio. Salento. Vereda Cocora. Alrededores de Quebrada Cardenas. Alt. 2600-2900 m.	Gonzalez & Curso Sist. Veget. 2135	COL
Trigonochilum megalophum	Colombia	Narino. Mpio. Pasto. Carretera Pasto-La Florida. Punto San Jose. Alt. 1980 m.	Guarin M. 109	COL
Trigonochilum megalophum	Colombia	Cundinamarca. Entre Sibate y La Aguadita, bosques abajo de San Miguel. Alt. 2660 m.	Jaramillo & Fernandez 2337	COL
Trigonochilum megalophum	Colombia	Cundinamarca. Mpio. Chia. La Caro. Finca San Jose de Guausa La Salle.	Sarmiento 2037	COL
Trigonochilum megalophum	Colombia	Cundinamarca. San Miguel. Alt. 2800-2900 m.	Schneider 116	COL
Trigonochilum meirax	Colombia	Caldas. Manizales. Vereda La Esperanza. Reserva Torre Cuatro. Cerca del nacimiento de la quebrada El Diamante. 5°3’52”N 75°23’20”W. Alt. 3650-3750 m.	Alvear & Sanchez 509	COL
Trigonochilum meirax	Colombia	Risaralda. Mpio. Pueblo Rico. Vereda Monte Bello. Alrededores de finca La Colina. 5°12’46”N 76°5’8”W. Alt. 1650 m.	Arevalo & al. 635	COL
Trigonochilum meirax	Colombia	Cauca. Mpio. El Cairo. Corregimiento El Boqueron, vereda El Brillante, sector La Pradera, reserva de la Sociedad Civil Cerro El Ingles. 4°44’-45’N 76°16’-17’W. Alt. 2150 m.	Arevalo & al. 797	COL
Trigonochilum meirax	Colombia	Santander. Mpio. Encino. Vereda Rionegro. Reserva Biologica de Cachalu. Alt. 1900 m.	Avellaneda & Rodriguez 8	COL
Trigonochilum meirax	Colombia	Risaralda. Mpio. Pueblo Rico. Rio Taiba. Alt. 1350 m.	Bernal & al. 959	COL
Trigonochilum meirax	Colombia	Boyaca. Mpio. Santa Maria. Vereda Cano Negro. Camino entre las fincas Santa Rosita y El Tresoro, ruta a Palo Negro. 4°51’32”-47”N 73°16’59”-17’54”W. Alt. 1600-1860 m.	Betancur & al. 10354ª	COL
Trigonochilum meirax	Colombia	Cundinamarca. Mpio. Supata. Vereda Las Delicias. Alt. 2000 m.	Chaparro de Barrera & Barrero de Torres 196	COL
Trigonochilum meirax	Colombia	Antioquia. PNN Las Orquideas. Sector Calles, margen derecha del Rio Calles. 6°32’N 76°19’W. alt. 1310-1365 m.	Cogollo, Ramirez & Alvarez 2691	MO
Trigonochilum meirax	Colombia	Valle del Cauca. Mpio. Calima. Represa deel Calima. Alt. 1700 m.	Espinal T. 1938	CUVC
Trigonochilum meirax	Colombia	Antioqiua. Represa de Miraflores. Alt. 2150 m.	Espinal T. 4624	COL
Trigonochilum meirax	Colombia	Valle del Cauca. Mpio. Argelia. Vereda Las Brisas. Alt. 2140 m.	Franco & al. 1685	COL
Trigonochilum meirax	Colombia	Risaralda. Mpio. Pereira. La Suiza. Camino a Callejas. Alt. 1950 m.	Franco & al. 2648	COL
Trigonochilum meirax	Colombia	Cundinamarca. Sasaima. Vereda de Apocentos (antigua hacienda de Apocentos). Alt. 1300 m.	Garcia Barriga 17239	COL
Trigonochilum meirax	Colombia	Narino. La Planada Reserve, 7 km from Chucunes. Cloud forest. 1°05’N 78°01’W.	Gentry, de Benavides & Keating 60523	MO
Trigonochilum meirax	Colombia	Santander. Mpio. Charala. Corregimiento Virolin, vereda El Rafael, camino El Olival. Alt. 1770 m.	Herrera 14	COL
Trigonochilum meirax	Colombia	Risaralda. Mpio. Santa Rosa. Hacienda La Gaviota. Cordillera Central, vertiente occidental. Alt. 1980 m.	Idrobo & al. 9898A	COL, MO
Trigonochilum meirax	Colombia	Huila. Macizo Colombiano. Hoya de Magdalena, San Augustin. Km 7 carretera a Santa Rosa. Mesitas. Alt. 1860 m.	Idrobo, Pinto & Bischler 2920	COL
Trigonochilum meirax	Colombia	Boyaca. Santa Maria. Vereda La Almenara. 4°53’17”N 73°15’1”W. Alt. 1200 m.	Jimenez & Estud. Sist. Veg. 352	COL
Trigonochilum meirax	Colombia	Huila. Outside San Augustin.	Kapuleer & Hascall 138	COL
Trigonochilum meirax	Colombia	Magdalena. Sierra Nevada de Santa Marta. Along the edge of the water. Quebrada Indiana. 10°59’N 73°58’W. Alt. 1600 m.	Kirkbride 1993	COL
Trigonochilum meirax	Colombia	Magdalena. Sierra Nevada de Santa Marta. In forest N of finca Los Arroyitos. Alt. 1800 m. 10°56’N 73°58”W.	Kirkbride 2226	COL
Trigonochilum meirax	Colombia	Santander/Boyaca. Limites de losd Departamentos. Corregimiento de Virolin. Finca La Sierra. Alt. 2500-2600 m.	Lozano, Torres & Diaz 2368	COL
Trigonochilum meirax	Colombia	Cauca. Tambo, PNN Munchique, 87 km desde Popayan. Alt. 1800 m.	Morale & Luteyn 144	COL
Trigonochilum meirax	Colombia	Santander. Mpio. Charala. Corregimiento de Virolin. Alt. 2010 m.	Orozco & Lozano 1008	COL
Trigonochilum meirax	Colombia	Valle del Cauca. Mpio. Yotoco. Reserva Natural de Yotoco. Alt. 1600 m.	Perez & Parra 0159	CUVC
Trigonochilum meirax	Colombia	Valle del Cauca. Mpio. Restrepo. Relicto de borde de la carratera Buga-Loboguerrero. Alt. 1600-1700 m.	Perez 0253	CUVC
Trigonochilum meirax	Colombia	Valle del Cauca. Mpio. Yumbo. Dapa. Alt. 2000 m.	Perez, Parra & Campo 0195	CUVC
Trigonochilum meirax	Colombia	Huila. Mpio. San Augustin. Parque Arqueologico. Alt. 1700 m.	Romero-Castaneda 6620	COL
Trigonochilum meirax	Colombia	Meta. Mpio. Guayabetal. Hacienda Monterredondo. Alt. 1400 m.	Schmidt-Mumm 20	COL
Trigonochilum meirax	Colombia	Cundinamarca. Mpio. Alban. Hacienda San Pablo. Alt. 1850 m.	Schmidt-Mumm 4	COL
Trigonochilum meirax	Colombia	Cundinamarca. Region Sasaima-Alban. Entre Hacienda San Pablo y Alban.	Schneider s.n.	COL
Trigonochilum meirax	Colombia	Antioquia. Ca km 25 of road from Panamerican Hghwy at El Roble (near Santa Rosa) to Represa Miraflores. Ca 4 km W of Dam. 6°45’N 75°22’W. Alt. 2050 m.	Stein & Cogollo 3410	COL, MO
Trigonochilum meirax	Colombia	Cundinamarca. Guayabetal. Vereda Mesagrande, cerca del Rio de Negro.	Trujillo & al. 536	COL
Trigonochilum meirax	Colombia	Boyaca. Pajarito. Municipio con Casanare, vereda Mogavita. Alt. 1200 m.	Uribe Uribe 4552	COL
Trigonochilum meirax	Colombia	Cundinamarca. Cumaca. Calandaima. Alt. 1700 m.	Uribe Uribe 5038	COL
Trigonochilum meirax	Colombia	Cundinamarca. Quetame. Caserio de Monterredonio. Alt. 1350 m.	Uribe Uribe 6953	COL
Trigonochilum meirax	Venezuela	Caracas.	Wagener 154	W-R
Trigonochilum murinum	Colombia	Risaralda. Mpio. Santuario. Vereda Planes de San rafael. Parque Municipal Natural Planes de San Rafael. 5°7’22”N 75°59’54”W. Alt. 2000 m.	Arevalo 519	COL
Trigonochilum murinum	Colombia	Cundinamarca. Alban, Granjas del Padre Luna. Vereda Los Alpes. Quebrada Rio Dulce. 4°52’N 74°25’W. Alt. 2140 m.	Bernal & Castro 91	COL
Trigonochilum murinum	Colombia	Antioquia. Mpio. Caramanta. 9.8 km de la carretera de Caramanta hacia Supia, Vereda Hojas Anchas. Cerro Virginga. Cordillera Occidental. 5°31.8’N 75°40.69’W. Alt. 2140 m.	Betancur, Roldan & Castano 1040	MO
Trigonochilum murinum	no data	no data	Cult. Williams s.n.	W-R
Trigonochilum murinum	Colombia	Cundinamarca. Salto de Tequendama. Alt. 2300 m.	Foster 1915	COL
Trigonochilum murinum	Colombia	Meta. Llanos Orientales. Carretera entre Villaviciencio y Cano Grande. Alt. 450 m.	Jaramillo 206	COL
Trigonochilum murinum	Colombia	Meta. Llanos Orientales. Carretera entre Villaviciencio y Cano Grande. Alt. 450 m.	Jaramillo 207	COL
Trigonochilum murinum	Colombia	Cundinamarca. Carretera Bogota-Silvania. Alt. 2800 m.	Ospina H. 1460	COL
Trigonochilum murinum	Colombia	Antioquia. El Retiro.	Ospina H. 1539	COL
Trigonochilum murinum	Colombia	Antioquia. El Retiro.	Ospina H. 1540	COL
Trigonochilum murinum	Colombia	Antioquia. El Hatillo.	Ospina H. 1564	COL
Trigonochilum murinum	Colombia	Valle del Cauca. Mpio. Palmira. Corregimineto La Buitrera. Alt. 1800 m.	Perez, Parra & Kolanowska 0612	CUVC
Trigonochilum murinum	Colombia	Cundinamarca. Mcarretera a San Francisco, poco antes de Las Partidas. Alt. 1800 m.	Uribe Uribe 7014	COL
Trigonochilum murinum	Colombia	Cundinamarca. Alban. Granja del Padre Luna “El Buen Ciudadano”, ca el peaje Jalisco. Alt. 1900 m.	Valencia 88	COL
Trigonochilum porrigens	Colombia	Risaralda. Mpio. Santuario-Apia. Orillas del Rio San Rafael. Hacienda de Molina actualmente de Carder ubicada cerca de la cascada al borde del rio San Rafael. 5°3’37“N 75°56’3“W.	Cesar 14053	CUVC
Trigonochilum porrigens	no data	no data	Wiilliams 1	W-R
Trigonochilum refractum	Colombia	Boyaca. Mpio. Togui. Camino entre Togui y Chitaraque. Hacienda Versalles. Orilla derecha del rio Ubaza. Alt. 1690 m.	Pinto, Morales & Ruiz 31	COL
Trigonochilum refractum	Colombia	Boyaca. Mpio. Togui. Camino entre Togui y Chitaraque. Hacienda Versalles. Orilla derecha del rio Ubaza. Alt. 1690 m.	Pinto, Morales & Ruiz 32	COL
Trigonochilum rotundatum	no data	no data	Day s.n.	W-R
Trigonochilum rusticum	no data	no data	Linden s.n.	W-R
Trigonochilum sp.	Colombia	Risaralda. Mpio. Pueblo Rico. Cerro Montezuma. 5°14’59”N 76°06’35”W. Alt. 2500 m.	Arevalo & al. 681	COL
Trigonochilum sp.	Colombia	Risaralda. Mpio. Pueblo Rico. Vereda Monte Bello, zona de amortiguacion del PNN Tatama, camino al cerro Montezuma. 5°14’38.64”-58.55”N 76°05’54.05”-06’35.35”W. Alt. 1926-2451 m.	Arevalo & Tapasco 461	COL
Trigonochilum sp.	Colombia	Risaralda. Mpio. Pueblo Rico. Vereda Monte Bello. Cerro Montezuma. 5°14’53.5”N 76°06’13.7”W. Alt. 2249 m.	Arevalo & Tapasco 721	COL
Trigonochilum sp.	Colombia	Cauca. El Tambo. PNN Munchique. Vereda La Romelia. Alt. 2500 m.	Barbosa & al. CB8667	COL
Trigonochilum sp.	Colombia	Putumayo. Valle de Sibundoy. 5 km NE Sibundoy. Alt. 2760 m.	Bristol 389	COL
Trigonochilum sp.	Colombia	Cundinamarca. Tabio, en subseriales vecinos a la poblacion. Alt. 2620 m.	Camargo & G. Huertas 4231	COL
Trigonochilum sp.	Colombia	Boyaca. Mpio. Gutierrez. Gutierrez. Via vereda el Carmen. 4°15’27”N 74°00’22”W.	Cesar 5222	COL
Trigonochilum sp.	Colombia	Cundinamarca. Cordillera Oriental. SE de la Sabana de Bogota, en San Miguel. Alt. 2800-3000 m.	Cuatrecasas & Jaramillo 12034	US
Trigonochilum sp.	Colombia	Putumayo. Comisaria del Putumayo. Alta Cuenca del rio Putumayo en el Valle del Sibundoy, La Cabana. Alt. 2800 m.	Cuatrecasas 11641	COL, US
Trigonochilum sp.	Colombia	Valle del Cauca. Cordillera Occidental. Vertiente occidental. Hoya del Rio Dagua. Quebrada del Rio San Juan, arriba de Queremal. Las Colonias. Alt. 1950-2050 m.	Cuatrecasas 23925	US
Trigonochilum sp.	Colombia	Huila. Comisaria del Caqueta. Cordillera Oriental sobre el filo divisorio, en Gabinete. Alt. 2300-2450 m.	Cuatrecasas 8446	COL
Trigonochilum sp.	Colombia	Santander. Mpio. Charala. Corregimiento de Virolin. Vereda El Taladro. Alt. 1800 m.	Diaz 2282	COL
Trigonochilum sp.	Colombia	Cauca. Zona centro PNN de Purace, entre la cabana de Inderena y el camino al Rio Bordones. Alt. 2600 m.	Duque 699	COL
Trigonochilum sp.	Colombia	Cundinamarca. Mpio. La Calera. Bosque a la izquierda de la carretera a Mundo Nuevo. Alt. 3000 m.	Fernandez & Castillo Torres 10336	COL
Trigonochilum sp.	Colombia	Santander. Via Curos-Malaga. 6°55’17.2”N 73°00’0.23”W. Alt. 1179 m.	Fernandez & Diaz 28085	COL
Trigonochilum sp.	Colombia	Cundinamarca. Bogota. Cultivada en jardin (origen La Urera-MN).	Fernandez 15188	COL
Trigonochilum sp.	Colombia	Norte de Santander. Via Toledo hacia Vereda Santa Isabel, bajando de el Paramo de Santa Isabel, hacia la Finca Palo Colorado. Alt. 3050 m.	Fernandez, Orozco & Galvis 11878	COL
Trigonochilum sp.	Colombia	Antioquia. Mpio. Bello. Corregimiento San Felix. Cerro San Felix. Alt. 3000-3100 m.	Fonnegra & Curso Tax. Veg 3762	US
Trigonochilum sp.	Colombia	Huila. Above Finca Miravalles. On ridge between Rio Blanco drainage and Quebrada la Cuandinosa drainage, 21 km E of Gigante. 2°22’N 75°22’W. Alt. 2900 m.	Fosberg 19858	US
Trigonochilum sp.	Colombia	Huila. Ridge between drainages of Rio Guarapas and Rio Guachicas, just below main ridge of Cordillera Oriental, above Palestina, SW of Pitalito. 1°35’N 76°16’W. Alt. 2000-2300 m.	Fosberg 19963	US
Trigonochilum sp.	Colombia	Cundinamarca. Mpio. Junin. Reserva Natural Carpanta. Borde de bosque fuertemente interenido. 4°30’N 73°40’W. Alt. 3100 m.	Garcia & Pedraza 146	COL
Trigonochilum sp.	Colombia	Cundinamarca. Chia. Cerro de La Balvanera. Alt. 2800 m.	Garcia Barriga 18093	COL
Trigonochilum sp.	Colombia	Cundinamarca. Cordillera Oriental. Patio Bonito, Batatas Valley, Cordillera de Helicona, 12 km SE of Gachala. Alt. 2375 m.	Grant 10248	US
Trigonochilum sp.	Colombia	Magdalena. El Plan, 8 km N of Manaure. Alt. 500 m.	Haught 4134	US
Trigonochilum sp.	Ecuador	Napo. 3 km E del Caserio de Humani. Al N de la carretera Hollin-Loreto, por una trocha. Bosque pluvial premontano. 0°43’S 77°36’W. Alt. 1200 m.	Hurtado & Alvarado 366	MO
Trigonochilum sp.	Colombia	Santander. Vicinity of La Baja.	Killip & Smith 18745	US
Trigonochilum sp.	Colombia	Tolima. Rio Carbrera. Alt. 2000-2600 m.	Lehmann 2395	US
Trigonochilum sp.	Colombia	Cauca. Bei Popayan. Alt. 1700-2000 m. 29 Jan 1884.	Lehmann 3491	US
Trigonochilum sp.	Colombia	Cauca. Horqueta de San Francisco. Alt. 2500 m.	Lehmann 3776	US
Trigonochilum sp.	Colombia	Cauca. Mpio. El Tambo. Corregimiento La Romelia. Carretera a Santana y camino de Micay. Alt. 2800-3050 m.	Lozano & al. 6777	COL
Trigonochilum sp.	Colombia	Cundinamarca. Region de Zipaquira. Estribaciones de El Mortino. Alt. 2700 m.	Lozano 1	COL
Trigonochilum sp.	Colombia	Putumayo. Steep roadside slopes along highway between Sibundoy and Mocoa between km 75-76. Alt. 2500 m.	Luteyn, Dumont & Buritica 5033	COL, MO
Trigonochilum sp.	Colombia	Antioquia. Mpio. Frontino. Region of Murri. Ca 13 km road from Nutibara. 6o40’N 76o20’W. Alt. 2000 m.	McPherson 13375 & Rodan, Castano	COL, MO
Trigonochilum sp.	Colombia	Norte de Santander. Entre Samaria y Paramo. Alt. 1500-2850 m.	Mora 4614	COL
Trigonochilum sp.	Colombia	Cauca. Mpio. Inza. Vereda Rio Sucio. Jardin Botanico las Delicias. Km 62. Alt. 2700-2800 m.	Munoz, Morales & Canter 1716	COL
Trigonochilum sp.	Ecuador	Napo. Carretera Hollin-Loreto-Coca, km 40. Entre Rio Guamani y Rio Pucuno. 0°40’S 77°00’W. Alt. 1200 m.	Neill, Palacios & Ceron 8091	MO
Trigonochilum sp.	Colombia	Cundinamarca. Subachoque.	Ospina H. 1163	COL
Trigonochilum sp.	Colombia	Boyaca. Alto Redondo. Somondoco.	Ospina H. 1192	COL
Trigonochilum sp.	Colombia	Boyaca. Carretera a Guicon. Alt. 2600 m. 20 Jul 1984.	Ospina H. 123	COL
Trigonochilum sp.	Colombia	Putumayo. Pasando el primer filo de la Cordillera, en la ruta Mocoa-Sibundoy, vertiente occidental.	Ospina H. 128	COL
Trigonochilum sp.	Colombia	Casanare. Rio Curiana.	Ospina H. 1602	COL
Trigonochilum sp.	Colombia	Valle del Cauca. Forest, La Cumbre. Cordillera Occidental. Alt. 1800-2100 m.	Pennell 5544	US
Trigonochilum sp.	Colombia	Cauca. Forest below San Antonio, “San Jose”. Cordillera occidental. Alt. 2100-2500 m.	Pennell 7637	US
Trigonochilum sp.	Colombia	Caldas. Forest above Salento, “Pinares”. Cordillera Central.	Pennell 9276	US
Trigonochilum sp.	Colombia	Narino. Mpio. La Union. Cumbre del Cerro de La Jacoba. Alt. 2440 m.	Pinto, Diaz, Lozano & Torres 1773	COL
Trigonochilum sp.	Colombia	Cundinamarca. Mpio. Sutatausa. Vereda Naval. Alt. 2620-2650 m.	Rodriguez & Cortes 070-DR	COL
Trigonochilum sp.	Colombia	Antioquia. Mpio. Frontino. Corregimiento Nutibara, cunac alta del Rio Cuevas. Alt. 1990 m.	Sanchez & al. 1234	COL
Trigonochilum sp.	Colombia	Cundinamarca. Cerros de los alrededores de Bogota. Alt. 2700-3000 m.	Saravia 1288	COL
Trigonochilum sp.	Colombia	Boyaca. Arcabuco. Alt. 2600 m.	Schneider 492	COL
Trigonochilum sp.	Colombia	Antioquia. Paramo de Sonson. Alt. 3000 m.	Uribe Uribe 2690	COL
Trigonochilum sp.	Colombia	Boyaca. Santa Rosa. Camino de El Callejon en el falda de los montes al occidente. Alt. 2850 m.	Uribe Uribe 5087	COL
Trigonochilum sp.	Colombia	Cundinamarca. Cabrera. Selva entre Puebloviejo y Hoyerias. Alt. 2800 m.	Uribe Uribe 6406	COL
Trigonochilum sp.	Colombia	Quindio/Risaralda. Limites de los Departamentos. Rio Barbas y Manzano. Alt. 2100 m.	Vargas 10267	COL
Trigonochilum sp.	Colombia	Cauca. El Tambo. PNN Munchique, vereda La Romelia. La Gallera. Alt. 2385 m.	Velayos & al. MV6912	COL
Trigonochilum sp.	Colombia	Cundinamarca. Subida a Alto del Tigre. Alt. 3050 m.	Zuloaga 4080	COL
Trigonochilum tricostatum	Ecuador	Antisana.	Lehmann 497	W-R
Trigonochilum tricostatum	Ecuador	Napo. Via Baeza-Cosanga. Bosque muy humedo premontano. Bosque secundario. 0°32’S 77°54’W. Alt. 1850 m.	Palacios & van der Werff 3653	MO
Trigonochilum trulla	Colombia	no data	Warszewicz s.n.	W-R
Trigonochilum umbonatum	Ecuador	Pichincha. Road from Quito to Santo Domingo de los Colorados. 18 km E of Tandapi. Alt. 2450 m.	Gentry, Ortiz-Crespo & Narvaez 12070	MO
