# Supplementary material for: Taxonomy of Cyrtochilum-alliance (Orchidaceae) in the light of molecular and morphological data
Source: Bot Stud. 2017 Jan 13;58:8. doi: 10.1186/s40529-017-0164-z (PMC5430592; doi:10.1186/s40529-017-0164-z)
Supplement: Supplementary file 3 — Additional file 3: Appendix S3. GenBank accession numbers for analysed sequences. [file 40529_2017_164_MOESM3_ESM.xlsx]

## Sheet: Arkusz1
TAXA	VOUCHER	ACCESSION NUMBER FOR its	ACCESSION NUMBER FOR matK
Cyrtochilum alboroseum	---------------------------	AF350865	---------------------------
Cyrtochilum angustatum 1	Chase O-140 K	FJ565218	FJ564731
Cyrtochilum angustatum 2	Williams N339 FLAS	FJ565322	FJ564815
Cyrtochilum angustatum 3	---------------------------	AF350867	---------------------------
Cyrtochilum annulare 1	---------------------------	AF350851	AF239494
Cyrtochilum annulare 2	Whitten 91062 FLAS	AF350558	AF350637
Cyrtochilum annulare 3	---------------------------	AF239398	---------------------------
Cyrtochilum annulare 4	Whitten 91289 FLAS	AF432961	---------------------------
Cyrtochilum aurantiacum 1	Gerlach 92193	AF432975	AF433008
Cyrtochilum aurantiacum 2	---------------------------	AF350872	---------------------------
Cyrtochilum auropurpureum	---------------------------	AF350862	---------------------------
Cyrtochilum caespitosum 1	Gerlach 94/3976	AF432976	FJ564830
Cyrtochilum caespitosum 2	---------------------------	AF350873	---------------------------
Cyrtochilum cimiciferum 1	Chase O-8 K	AF350560	AF350639
Cyrtochilum cimiciferum 2	Whitten 1682 FLAS	FJ565518	FJ565001
Cyrtochilum cimiciferum 3	Dalstroem 2373 SEL	FJ565306	---------------------------
Cyrtochilum cimiciferum 4	---------------------------	AF350871	---------------------------
Cyrtochilum cimiciferum 5	Chase O-008 K	AF432973	---------------------------
Cyrtochilum cf. cimiciferum	Whitten 150 FLAS	FJ56548	FJ564971
Cyrtochilum cocciferum	Whitten 3550 FLAS	FJ565652	FJ565144
Cyrtochilum cordatum	Trujillo 311 HURP	FJ565230	FJ564742
Cyrtochilum cumandae	Hirtz 7586 QCA	FJ565247	FJ564758
Cyrtochilum denisiflorum	---------------------------	AF350861	---------------------------
Cyrtochilum edwardii 1	Chase O-663	AF350557	AF350636
Cyrtochilum edwardii 2	Whitten 3556 FLAS	FJ565656	FJ565148
Cyrtochilum edwardii 3	----------------------------	AF350847	----------------------------
Cyrtochilum fidicularium	Whitten 1733 FLAS	----------------------------	FJ564858
Cyrtochilum flexuosum	Whitten 3472 FLA	FJ565255	FJ564763
Cyrtochilum fractum	--------/Williams N144 FLAS	AF350849	FJ564775
Cyrtochilum funis	Whitten 2352 FLAS	FJ565558	FJ565043
Cyrtochilum gargantua 1	Whitten 2908 FLAS	FJ565617	FJ565109
Cyrtochilum gargantua 2	----------------------------	AF350854	--------------------------
Cyrtochilum gracile 1	Whitten 1661 FLAS	FJ565507	FJ564990
Cyrtochilum gracile 2	----------------------------	AF350857	----------------------------
Cyrtochilum graminoides	--------/Gerlach 992828 M	AF350875	AF433013
Cyrtochilum halteratum	---------/Williams N118 FLAS	AF350866	FJ564766
Cyrtochilum hoeijeri 1	Whitten 1739 FLAS	----------------------------	FJ564852
Cyrtochilum hoeijeri 2	Whitten 1664 FLAS	----------------------------	FJ564945
Cyrtochilum ioplocon 1	---------/Beckendorf N128 FLAS	AF350859	AF433015
Cyrtochilum ioplocon 2	Williams N076 FLAS	FJ565260	FJ563865
Cyrtochilum insculptum	Hirtz 7239 QCA	FJ565244	----------------------------
Cyrtochilum ixioides	----------------------------	AF350860	----------------------------
Cyrtochilum longipes 1	Dalstroem 2627 SEL	FJ565384	FJ564880
Cyrtochilum longipes 2	----------------------------	AF350856	----------------------------
Cyrtochilum loxense 1	Williams N163 FLAS	FJ565279	FJ564776
Cyrtochilum loxense 2	----------------------------	AF350853	----------------------------
Cyrtochilum macasense	Whitten 3599 FLAS	----------------------------	FJ565156
Cyrtochilum macranthum 1	Szlachetko s.n.	EF079405	EF079205
Cyrtochilum macranthum 2	------------/Williams N206 FLAS	AF350855	FJ564785
Cyrtochilum matangense		AF350863
Cyrtochilum meirax 1	Ackerman 3342 UPRRP	AF432959	AF433016
Cyrtochilum meirax 2	Whitten 2686 FLAS	FJ565600	FJ565089
Cyrtochilum murinum	Whitten 1795 FLAS	FJ565466	FJ564950
Cyrtochilum myanthum 1	Whitten 1553 FLAS	FJ565485	FJ564969
Cyrtochilum myanthum 2	----------------------------	AF350848	----------------------------
Cyrtochilum ornatum	Whitten 1667 FLAS	FJ565511	FJ564994
Cyrtochilum pardinum 1	----------/Beckendorf N137 FLAS	AF350869	AF433012
Cyrtochilum pardinum 2	Chase 0-665 K	FJ565227	FJ563858
Cyrtochilum cf. porrigens	Whitten 1726 FLAS	----------------------------	FJ564856
Cyrtochilum ramosissimum 1	---------------/Chase O-120 K	AF350864	FJ564725
Cyrtochilum ramosissimum 2	Whitten 1545 FLAS	FJ565483	FJ564967
Cyrtochilum revolutum	------------/Chase 86232 K	AF350870	FJ564718
Cyrtochilu rhodoneurum 1	Williams s.n. FLAS	AF350559	AF350638
Cyrtochilu rhodoneurum 2	Ecuagenera	EF079403	EF079206
Cyrtochilu rhodoneurum 3	----------------------------	AF432960	----------------------------
Cyrtochilu rhodoneurum 4	----------------------------	AF350850	----------------------------
Cyrtochilum serratum 1	----------------------------	----------------------------	AF263675
Cyrtochilum serratum 2	Chase O-032 K	FJ565197	FJ563842
Cyrtochilum sp. 1	Whitten 2727 FLAS	----------------------------	FJ565101
Cyrtochilum sp. 2	Whitten 1737 FLAS	----------------------------	FJ564859
Cyrtochilum sp. 3	Williams N184 FLAS	----------------------------	FJ564780
Cyrtochilum tricostatum 1	Dalstroem 2348 SEL	FJ565313	FJ564807
Cyrtochilum tricostatum 2	Whitten 1559 FLAS	FJ565486	FJ564970
Cyrtochilum tricostatum 3	----------------------------	AF350858	AF433014
Cyrtochilum tricostatum 4	Williams N106 FLAS	FJ565266	FJ563874
Cyrtochilum tricostatum 5	Trujillo 370 HURP	FJ565237	FJ564749
Cyrtochilum tricostatum 6	Chase O-654 K	AF432970	----------------------------
Cyrtochilum tricostatum 7	Dalstroem 2357 SEL	FJ565310	----------------------------
Cyrtochilum trifurcatum 1	Whitten 1650 FLAS	FJ564988	FJ564988
Cyrtochilum trifurcatum 2	Hirtz 7245 QCA	FJ565245	FJ564756
Cyrtochilum trilingue	Whitten 3563 FLAS	FJ565661	FJ565153
Cyrtochilum villenaorum	Whitten 3565 FLAS	FJ565662	FJ565154
Cyrtochilum viminale	Whitten 1678 FLAS	FJ565515	FJ564998
Cyrtochilum volubile	Ecuagenera 2015	KU695540	KU695541
Cyrtochilum weirii 1	Beckendorf N162 FLAS	AF432972	----------------------------
Cyrtochilum weirii 2	----------------------------	AF350868	----------------------------
Cyrtochilum aureum 1	Trujillo 337 HURP	----------------------------	FJ564743
Cyrtochilum aureum 2	Whitten 2354 FLAS	----------------------------	FJ565044
Cyrtochilum aureum 3	----------------------------	AF350874	----------------------------
Cyrtochilum aff. aureum	Williams N138 FLAS	----------------------------	FJ654711
Cyrtochilum densiflorum	Whitten 1662 FLAS	----------------------------	FJ564991
Odotnoglossum epidendroides	Williams N140 FLAS	AF350777	FJ563888
